# Supplementary material for: Construction of a potato consensus map and QTL meta-analysis offer new insights into the genetic architecture of late blight resistance and plant maturity traits
Source: BMC Plant Biol. 2011 Jan 19;11:16. doi: 10.1186/1471-2229-11-16 (PMC3037844; doi:10.1186/1471-2229-11-16)
Supplement: Additional file 1 — Description of the consensus map with meta-QTLs positions, additional individual QTLs, Rpi-genes, RGAs and DRLs. The chromosome Arabic numbers, the locus names, and the positions of the loci on the consensus map (in cM, Haldane unit) are listed in the ascending order of marker positions, from chromosome I to chromosome XII. The occurrence number of the markers across the 21 compiled maps is indicated (meta.occurrence). The "type" information indicates whether the locus is a marker (M) or a meta-QTL (Q). If the marker sequence has been previously described as being a resistance gene analog (RGA) or a defence-related locus (DRL) (information mainly retrieved from the PoMaMo database), the type "M_RGA" or "M_DRL" is mentioned; in this case, a short description about the sequence is added. Rpi-gene (R-gene to Phytophthora infestans) most probable locations are indicated by shaded areas between their two closest flanking markers, as described in literature. Unless markers were designed from known Rpi-gene sequences (as for RB gene), Rpi-genes have most of the time an approximate location on the consensus map. Overlapping locations of Rpi-genes in the same region are indicated in two different columns of the table. Rpi-genes with different names are considered as being different genes, even if they are alleles [44]. The columns "qtl.ci.from" and "qtl.ci.to" indicate the range of the meta-QTL confidence interval on the consensus map. In the table, the confidence intervals of late blight meta-QTLs are framed in blue while those of maturity meta-QTLs are framed in red, and overlapping regions in purple. The column "meta-QTL trait" specifies the meta-QTL trait: late blight resistance (Late_blight) or maturity (Maturity). The columns "anchored QTL, trait" and "outlayer QTL, trait" show additional QTLs that have not been compiled in the final meta-analysis. The QTL nomenclature is described in the Figure 2 legend. For "anchored QTLs", the final number is the chromosome number a [file 1471-2229-11-16-S1.XLS]

## Sheet: metamap
Chromo-some	Locus	Meta.occurence	Map position	Type	RGA or DRL description	Rpi-gene	Rpi-gene	qtl.ci.from	qtl.ci.to	metaQTL trait	anchored QTL, trait	outlayer QTL, trait
1	C4347nG	1	0	M
1	S4.1480	1	3.89	M
1	Cf9_2	1	7.41	M_RGA	homolog of Cf9 gene of tomato involved in Cladosporium fulvum resistance							Collins_G87_12, MT
1	CP51(d)	1	7.76	M
1	C3349n02	1	9	M
1	E3554m09	1	17.66	M
1	Cf9_3	1	20.41	M_RGA	homolog of Cf9 gene of tomato involved in Cladosporium fulvum resistance
1	E3251m11	1	23.26	M
1	StCf9-c	3	24.22	M_RGA	homolog of Cf9 gene of tomato involved in Cladosporium fulvum resistance
1	GP264	2	25.39	M
1	Icdh-1	1	25.39	M
1	C3349m04	1	26.56	M
1	CT2	1	27.26	M
1	CP46	3	27.47	M
1	S2a5-a	1	27.47	M
1	StCf9-b	1	27.47	M_RGA	homolog of Cf9 gene of tomato involved in Cladosporium fulvum resistance
1	Idh1	1	28.19	M
1	TG301	1	28.19	M
1	CT197	1	28.19	M
1	StPEN1	1	29.04	M_RGA	homolog of PEN gene of A. thaliana involved in powdery mildew resistance
1	C4447n21	1	31.2	M
1	E3251n17	1	32.31	M
1	C4347m31	1	32.6	M
1	Cf9	1	33.41	M_RGA	Cf9 gene (Cladosporium fulvum resistance gene in tomato)
1	32/51.d	1	34.27	M
1	36/32.B	1	34.39	M
1	RGL47f2-f	1	35.14	M_RGA	BAC including RGA
1	BA114i24	1	35.14	M_RGA	BAC including RGA
1	S1g12	1	35.14	M
1	S1g2-f	1	35.14	M
1	GP519	1	35.93	M
1	P9b6	1	35.93	M
1	STI0062	1	36.26	M
1	StCf9-a	1	36.72	M_RGA	homolog of Cf9 gene of tomato involved in Cladosporium fulvum resistance
1	GP501	1	36.72	M
1	TG24	5	37.09	M
1	Skdh1	1	37.09	M
1	GluA	1	37.09	M_DRL	defense-related gene detected with potato acidic glucanase
1	CP45	1	37.09	M
1	C4451m5	1	37.31	M
1	STG0005b	1	37.91	M
1	STM1102b	1	38.21	M
1	STI0043	4	38.26	M
1	36/32.C	1	38.39	M
1	C4347n24	1	38.8	M
1	STI0034	1	39.04	M
1	GP244	1	39.46	M
1	TG125	3	39.55	M
1	STI0063_1	1	40.61	M
1	TG061r	1	40.72	M
1	GP40-b	3	40.76	M
1	STI0031a	1	40.93	M
1	E3549n08	1	41.2	M
1	S1a7-a	1	41.35	M
1	P7a11-d	1	41.35	M
1	SK2-b	1	41.69	M
1	St48A	1	41.69	M
1	GP128-a	1	41.69	M
1	CP108	3	41.69	M
1	Cyt-cred14kD-b	1	41.69	M
1	31/37.o	1	42.09	M
1	S1h5-c	1	42.15	M
1	STM5127	3	42.17	M
1	CD34(10)	1	42.17	M
1	CD64_2	1	42.33	M
1	GP312-b	1	42.46	M
1	GP206	1	42.58	M
1	34/33.r	1	42.67	M
1	S1b7-a	1	42.72	M
1	BA54n6	1	42.94	M
1	BA106l5	1	42.94	M
1	BA62l7	1	42.94	M
1	P10a3	1	42.94	M
1	At2A2-c	1	42.94	M
1	CD34_10	1	43.03	M
1	St1.2.4-a	1	43.15	M_RGA	RGA
1	41/49.A	1	43.3	M
1	STM0015	1	43.47	M
1	GP184	1	43.48	M
1	STS10	1	43.61	M
1	At2E8-d	1	43.73	M
1	CP100	3	43.73	M
1	GluB	1	43.8	M_DRL	glucanase sequence-like
1	CD15	2	43.91	M
1	33/34.a	1	43.93	M
1	S	1	43.94	M
1	GP232	2	44.13	M
1	P1.350	1	44.27	M
1	?Gluc	1	44.59	M_DRL	glucanase
1	GP1-d	1	44.76	M
1	32/51	1	44.91	M
1	P1e6	1	45.04	M
1	?gluc	1	45.05	M_DRL	glucanase
1	STM1029	6	45.41	M								Collins99_I88_11, MT
1	E4560n29	1	45.79	M
1	S2c7	2	46.35	M
1	STM2020	5	46.45	M
1	S3e12-b	1	47.2	M
1	STM0001b	1	47.34	M
1	CP90	1	47.93	M
1	C3349n20	1	48.14	M
1	TG310	3	48.24	M
1	C4362m18	1	48.48	M
1	46/42.I	1	48.54	M
1	C3347m35	1	48.67	M
1	TG29	1	49.14	M
1	C3350m08	1	49.44	M
1	C4447n9	1	50.81	M
1	32/48.c	1	51.05	M
1	P8f5	1	51.4	M
1	S1b9-b	1	51.4	M
1	TG70	5	51.42	M
1	C3349nB	1	51.48	M
1	GP317-a	1	51.5	M
1	GP90	1	51.5	M
1	CP11	7	51.5	M
1	C3347n24	1	51.92	M
1	TG56-1	1	52.24	M
1	GP93	1	52.25	M
1	C3350nK	1	52.35	M
1	TG21	1	52.67	M
1	S1c4	1	53.1	M
1	E3549n22	1	53.62	M
1	P7g4-a	1	53.95	M
1	C3550mG	1	53.95	M
1	CP51-c	1	54.19	M
1	CP64	1	54.82	M
1	32/49.d	1	55.55	M
1	SSR92	1	55.61	M
1	C4347mD	1	56.32	M
1	CP196	1	56.67	M
1	AML.420	1	56.8	M
1	TG176_1	1	58.16	M
1	MQTL_1_Late_blight		58.59	Q				51.935	65.245	Late_blight
1	AR1.1200	1	58.95	M
1	At2E8-a	1	58.96	M
1	E3249m09	1	59.06	M
1	CP69	1	59.26	M
1	STM5136	2	59.32	M
1	STM1009b	1	59.35	M
1	E3249m04	1	59.48	M
1	E4560n06	1	60.91	M
1	E3261m12	1	61.51	M
1	STG0016	1	62.35	M
1	E3561m10	1	63.47	M
1	GP175	1	63.7	M
1	GP298	1	63.7	M
1	E3561n14	1	63.99	M
1	PBA14-12	1	64.61	M
1	GP207	3	64.81	M
1	CT91B	1	65.41	M
1	P1a9-a	1	65.59	M
1	P2g3	1	65.59	M
1	GP208	1	66.63	M
1	GP33-c	1	66.63	M
1	LeatpocAa	4	66.9	M
1	CT091_B	1	66.97	M
1	STM2030	4	67.81	M
1	E3251n50	1	67.83	M
1	E3549m07	1	67.91	M
1	31/54.e	1	68.32	M
1	STS11	1	68.61	M
1	At2D6-b	1	68.95	M
1	TG59	5	69.59	M
1	C3349m13	1	69.59	M
1	E3558n06	1	70.56	M
1	E3558m07	1	71.11	M
1	P1e7-a	1	71.49	M
1	STM1049	8	71.68	M_DRL	SSR in wound induced gene
1	TG71	4	72.16	M
1	OPD-05	1	72.61	M
1	CP112-c	1	73.19	M
1	S3e5	1	74.04	M
1	S1e5-a	1	74.89	M
1	CP111	1	75.55	M
1	TG326	5	75.69	M
1	E3251m34	1	76.55	M
1	P11c12	1	76.59	M
1	GP212	1	77.01	M
1	TG19	1	77.56	M
1	OPH-05	1	79.61	M
1	E3548m24	1	79.82	M
1	cp19	4	79.95	M
1	TG116	4	83.21	M
1	C4451n6	1	83.97	M
1	NtPR-4	1	84.6	M_DRL	encoding acidic chitinase III of N. tabaccum
1	GP166	1	85.4	M
1	GP271	1	85.4	M
1	GP192	1	85.4	M
1	GP187	1	85.6	M
1	CT224_A	1	87.4	M
1	GP88	3	87.76	M
1	Lox-b	2	87.9	M_DRL	lipoxygenase
1	GP297-a	1	88.92	M
1	GP167-a	1	88.92	M
1	GP124	1	88.92	M
1	GP290	1	88.93	M
1	SSR270	1	89.61	M
1	CD16A	1	90.11	M
1	GP167-2	1	90.15	M
1	TG237	5	90.68	M
1	E3548m65	1	91.58	M
1	P1e2-a	1	92	M
1	MQTL_2_Late_blight		92.24	Q				67.335	117.145	Late_blight
1	GP235	1	92.41	M
1	P1a3	1	92.72	M
1	TG430	2	92.93	M								Ewing00_ber_BCT_11, MT
1	TG430B	3	94.05	M
1	STM1009_1	1	94.61	M
1	GP194	4	94.73	M
1	CT259s	1	95.97	M
1	CP62	3	97.45	M
1	TG17	3	99.61	M
1	GP228	1	99.85	M
1	P10f5-d	1	101.46	M
1	NtPR-1B	1	102.24	M_DRL	encoding basic chitinase III of N. tabaccum
1	S2a5-b	1	102.25	M
1	STI0009	2	102.61	M
1	CP63	1	102.86	M
1	TG53	3	103.48	M
1	GP253	1	103.48	M
1	PSTR-c	1	103.48	M
1	AGPaseS-a	1	103.86	M
1	P8f11-b	1	104.25	M
1	P8h12	1	104.63	M
1	S2g6	1	104.63	M
1	C3962mA	1	105.31	M
1	CP13	2	105.45	M
1	TG259	3	106	M
1	GP258	1	106.23	M
1	E3548n25	1	106.28	M
1	CP132	5	107	M
1	TG258	3	108.34	M
1	TG27	2	109.03	M
1	GP196	1	109.25	M
1	CP134b	1	113.73	M
1	S1b7-b	1	119.01	M
1	S1f10-b	1	119.01	M
1	S2e10	1	119.01	M
1	P2e5	1	122	M
2	C4451m27	1	0	M
2	e32m48-350	1	19.2	M
2	36/50.c	1	20.73	M
2	STM3011a	1	22.1	M
2	32/48.d	1	24.13	M
2	PBA8-11	1	27.2	M
2	WUN1(b)	1	28.09	M_DRL	wound-induced gene
2	E3249m30	1	29.3	M
2	GP22b	1	29.69	M
2	38/32.e	1	31.13	M
2	C3350m04	1	32.5	M
2	STM3011	7	34.2	M
2	C3350n13	1	35.13	M
2	C4347n18	1	35.88	M
2	CP112(c)	1	36.09	M
2	StPAD4-1	3	36.69	M_DRL	homolog of A. thaliana PAD4 gene which encodes a lipase-like protein with important roles in nonhost, R gene-mediated and basal plant disease resistance
2	StPAD4-2	1	36.69	M_DRL	homolog of A. thaliana PAD4 gene which encodes a lipase-like protein with important roles in nonhost, R gene-mediated and basal plant disease resistance
2	GP1-c	1	37.32	M
2	GP249b	2	38.32	M
2	PBA9-7	1	38.76	M
2	E3249n17	1	39.3	M
2	STM0038	7	39.43	M
2	P2a6-a	1	39.76	M
2	GP199	1	40.06	M
2	MQTL_1_Late_blight		40.15	Q				32.555	47.745	Late_blight
2	C4350m19	1	40.67	M
2	P7g4-c	1	40.79	M
2	At2B5-a	1	41.81	M_DRL	auxin induced gene
2	GP74-a	1	41.81	M
2	AtH01	1	41.81	M
2	TG5	2	41.81	M
2	St3.1	1	41.81	M_RGA	RGA (no similarity to NBS-LRR genes)
2	St3.2	1	41.81	M_RGA	RGA (no similarity to NBS-LRR genes)
2	TG33	1	41.86	M
2	OPA05	1	42.09	M
2	31/48.b	1	42.17	M
2	C3350n18	1	42.66	M
2	At1B9-a	1	42.9	M
2	At1A9-a	1	42.9	M
2	TG102(b)	1	43.09	M
2	GP128-b	1	43.45	M
2	St1.2.4-h	1	44	M_RGA	RGA
2	S3e4	1	44	M
2	C3349mA	1	44.36	M
2	GP1?	1	44.39	M
2	E3261n25	1	44.46	M
2	GP201	2	45.09	M
2	GP205	4	45.09	M
2	RGL47f2-g	1	45.09	M_RGA	RGA
2	BA113m7	1	45.09	M_RGA	RGA
2	GP23	7	45.09	M
2	CP70-b	2	45.1	M
2	C4347n30	1	45.11	M
2	CPO	1	45.62	M
2	CT109_2	1	46.94	M
2	Sol20	1	47.7	M
2	S2f2	1	47.82	M
2	31/58.f	1	48.02	M
2	E3554n22	1	48.08	M
2	CT176	1	48.27	M
2	C4447m11	1	48.3	M
2	SK2	1	48.39	M
2	Sol-20	1	48.56	M
2	STI0053	1	48.7	M
2	STG0033	1	49.7	M
2	C3350n23	1	50.06	M
2	TG31	4	50.43	M
2	At1A7-a	1	50.56	M
2	GP128	2	50.68	M
2	Z1.1400	1	51.32	M
2	R45S	1	51.39	M
2	C3349mJ	1	53.19	M
2	TG276	5	54.7	M
2	CP48-a	2	55.09	M
2	RbcS-c	3	55.09	M
2	P1f11-b	1	55.6	M
2	GP131	3	55.78	M
2	St1.2.3	1	56.1	M_RGA	RGA
2	C3349n5	1	56.11	M
2	GP508	1	56.61	M
2	C4447mH	1	57.05	M
2	StNPR1	1	57.12	M_DRL	close to NPR1 A. thaliana gene homolog involved in systemic acquired resistance salicylic-acid regulated
2	GP86	3	57.4	M
2	GP176-a	1	57.4	M
2	GP33-a	3	57.4	M
2	GP236	1	57.4	M
2	CP65-a	1	57.88	M
2	38/38.d	1	58	M
2	CD1	1	58.29	M
2	CD30B	1	58.29	M
2	GP214	2	58.53	M
2	TG306	2	59.4	M
2	At1A3-a	1	59.84	M
2	S1g2-e	1	59.84	M
2	P10b11	1	59.84	M
2	STM2022	7	60.38	M								Collins99_I88_21b, PV
2	GP321a	1	60.43	M
2	TG1	1	61.07	M
2	STI0029	1	61.4	M
2	C4350n28	1	61.71	M
2	GP288-3	2	62.41	M
2	At2A12-b	1	62.56	M
2	At1D5-a	1	63.12	M
2	STI0056	2	63.39	M
2	GP231a	1	63.72	M
2	GP26	7	64.02	M
2	E3554n10	1	64.27	M
2	E3249m18	1	64.32	M
2	GP209	3	64.61	M
2	TG227	2	65.52	M
2	GP98	1	65.6	M
2	STM3001d	2	66.01	M
2	STM1045a,b	1	66.82	M
2	39/50.e	1	66.97	M
2	GP136-a	2	67.18	M
2	P2b8-a	1	67.61	M
2	MQTL_2_Late_blight		68.76	Q				59.52	78	Late_blight
2	GP296	1	69.07	M
2	S1h5-b	1	69.09	M
2	S2d5	1	69.09	M
2	TG234	2	69.78	M
2	GP293	4	70.21	M
2	Prx2	1	70.48	M_DRL	peroxidase isozyme involved in resistance to Fusarium in cotton
2	CAB1	1	70.48	M
2	TG14	1	70.48	M
2	TG462	3	70.48	M
2	CP65-b	1	70.56	M
2	CP157	3	71.19	M
2	34/34.a	1	71.28	M
2	STI0036	1	71.48	M
2	TG20B	6	71.59	M
2	STM3001a	1	72.43	M
2	STM1045a_2	2	72.6	M
2	At1A7-b	1	73.87	M
2	P2b8-b	1	74.64	M
2	STM5114	2	74.68	M
2	STG0019	1	74.79	M
2	C3347n16	1	75.24	M
2	STM1008b	1	75.25	M
2	P10f5-a	1	75.41	M
2	S1b9-d	1	76.18	M
2	P8b7-a	1	76.18	M
2	GP246-a	1	76.18	M
2	S2g2	1	76.82	M
2	PFC	2	77.01	M
2	C3347n28	1	77.44	M
2	P10f5-b	1	77.56	M
2	NtCHtA-Q	1	77.6	M_DRL	close to N. tabbaccum pathogenesis related gene chitinase A-Q
2	CD35	6	77.69	M
2	CD9C	1	77.74	M
2	STM1008a	4	77.78	M
2	GP313	2	78.61	M
2	STG0006	1	78.95	M
2	GP216	4	79.03	M
2	CP116	1	79.19	M_RGA	translation initiation factor eIF-5
2	GP176-b	1	79.19	M
2	GP35	1	79.19	M
2	S1f6	1	79.2	M
2	CP109	1	79.76	M
2	RBCS3	1	79.92	M
2	CT75	3	79.92	M
2	TG131B	1	80.34	M
2	S1g2-d	1	80.73	M
2	CD43	1	82.38	M
2	STM1072	2	82.77	M
2	GP504	4	83.01	M
2	TG167	2	83.18	M
2	RbcS-2	4	83.36	M
2	GP513	1	83.73	M
2	STI0052	1	83.93	M
2	C3347m12	1	84.38	M
2	TG426	1	85.27	M
2	MQTL_3_Late_blight		86.3	Q				84.28	88.32	Late_blight
2	CP70-a	3	86.51	M
2	Cyt-cred53kD	1	87.73	M
2	STM3018	2	88.63	M
2	STM1064	5	89.45	M
2	TG50	3	89.48	M
2	N3.780	1	89.68	M
2	TG449A	3	90.03	M
2	STM1030b	3	90.81	M
2	TG154	1	91.45	M
2	TG507	1	91.45	M
2	PC8	2	91.58	M
2	STI0024	2	91.79	M
2	C3349nO	1	93.75	M
2	TG34	5	95.14	M
2	AN2.1400	1	95.58	M
2	P9f12	1	95.73	M
2	At2F9-b	1	96.73	M
2	P2d11-b	1	97.73	M
2	32/51.d	1	97.85	M
2	TG48	3	98.43	M
2	GP172-a	1	98.73	M
2	StDND1	2	100.21	M_DRL	involved in defense without cell death in A. thaliana
2	TG141A	5	100.64	M
2	GP102	1	101.64	M
2	CD30A	1	101.64	M
3	TG132	1	0	M
3	TG526	1	6.3	M
3	GP261(b)	1	11.55	M
3	32/33.b	1	15.45	M
3	GP291(b)	1	16.55	M
3	E3561n20	1	17.19	M
3	Pt2	1	18.68	M
3	At1A3-b	1	18.68	M
3	CP6_1	1	20.55	M
3	E3558m09	1	20.69	M
3	E3561n33	1	21.48	M
3	39/42.C	1	22.55	M
3	32/33.f	1	24.65	M
3	S1h5-a	1	24.68	M
3	STM1053	1	24.68	M
3	C4559m12	1	27.38	M
3	CP112(a)	1	27.55	M
3	S1d4-c	1	27.68	M
3	STG0002	1	27.68	M
3	E3561n32	1	27.7	M
3	G15.1500	1	28.85	M
3	C4350m17	1	29.49	M
3	CP15(a)	1	29.55	M
3	STM1054fg	1	29.68	M
3	GP510	1	30.68	M
3	Pal	1	31.68	M
3	PAL-f	1	31.68	M_DRL	phenylalanine ammonialyase
3	TG135	5	31.68	M								Ewing00_ber_BCT_31c, MT
3	RbcS-1	3	31.68	M
3	Stp23	1	31.68	M
3	GP303	3	31.68	M
3	46/42.f	1	31.85	M
3	CAB3	1	31.88	M
3	TG56	1	31.88	M
3	TG40	1	31.88	M
3	P1f3-c	1	32.12	M
3	45/60.h	1	32.25	M
3	E3558n08	1	32.48	M
3	GP195(b)	1	32.55	M
3	P1f11-c	1	33.36	M
3	P3c9-c	1	33.36	M
3	St1.2.1-b	1	33.8	M_RGA	RGA
3	P4e12	1	33.8	M
3	P3g6-b	1	34.23	M
3	At1A9-b	1	34.36	M
3	TG131C	1	34.48	M
3	P8f11-a	1	35.12	M
3	CP112-a	2	35.84	M
3	BA202k7t3a1	1	36.18	M
3	CP6A	1	36.58	M
3	TG449B	3	36.74	M
3	35/58.A	2	36.85	M
3	CP15	1	37.63	M
3	MQTL_1_Late_blight		38.11	Q				34.935	41.285	Late_blight
3	CT141	1	38.48	M
3	nbsfp34-87	1	38.55	M
3	32/49.E	1	38.79	M
3	E3249n01	1	39.5	M
3	At2D6-a	1	39.76	M
3	At2A2-e	1	39.84	M
3	GP198-1	1	39.93	M
3	GP1-a	4	40.18	M
3	GP167-1	1	40.43	M
3	35/48.P	1	41.46	M
3	TG13B	1	42.44	M
3	Pgm1	1	42.53	M
3	45/59.F	1	42.66	M
3	TG130	4	43	M
3	STM0040c	1	43.49	M
3	G15.400	1	44.43	M
3	C4350m06	1	45.29	M
3	TG66	3	46.48	M
3	GP35(p)	1	47.18	M
3	P3d10-a	1	47.58	M
3	C4350n21	1	48.12	M
3	STI0005a	1	48.49	M
3	38/49.f	1	49.04	M
3	MQTL_2_Late_blight		49.33	Q				45.69	52.97	Late_blight
3	GP25	11	49.55	M							Oberhagemann99_GDE_G87_3, FF
3	39/50.a	1	51.46	M
3	STM1058	2	51.49	M
3	CP6_3	1	51.8	M
3	C3349mH	1	52.1	M
3	GP1	1	52.63	M
3	STM1025	4	53.05	M
3	STG0018	1	53.56	M
3	Y	1	53.58	M
3	B2.1850	1	53.64	M
3	GP80	1	54.83	M
3	At2D02	1	55.48	M
3	TG74	6	55.48	M
3	P1e9	1	55.48	M
3	STI0050	3	55.49	M
3	STM1020abcg	8	55.9	M
3	TG102	1	56.79	M
3	CP61	1	56.83	M
3	GP246-b	1	57.47	M
3	CP6	8	57.47	M							Oberhagemann_GDE_I88_3, FF
3	STI0013	1	57.53	M								Collins99_G87_32, PV
3	CP133	2	58.39	M
3	39/50.g	1	58.5	M
3	TG129	1	60.27	M
3	CP6B	1	60.68	M
3	46/42.d	1	61.14	M
3	C4451m11	1	61.68	M
3	C4350nD	1	62.23	M
3	e32m61-88	1	62.47	M
3	GP517	1	62.69	M
3	C4447nK	1	63.05	M
3	GP198(d)	1	63.2	M
3	STG0022	1	63.88	M
3	S2f10	1	64.23	M
3	4Cl(a)	1	64.78	M_DRL	coA ligase
3	Pha1-a	1	65	M
3	45/59.c	1	65.68	M
3	TG42	6	66.32	M
3	MQTL_3_Late_blight		67.88	Q				67.605	68.155	Late_blight
3	STI0060	1	68.6	M
3	GP276	5	68.97	M
3	GP226	4	68.97	M
3	GP258	1	70	M
3	C3550m20	1	70.5	M
3	P7g11	1	70.92	M
3	P7g3-a	1	70.92	M
3	S1a10-a	1	70.93	M_RGA	translation initiation factor eIF-5A
3	STM5112	1	71.28	M
3	TG364B	1	71.62	M
3	S2g5	1	71.7	M
3	STM1069	2	71.88	M
3	E3251m24	1	72.21	M
3	31/48.I	1	72.68	M
3	TG134	6	72.92	M
3	GP256	1	72.92	M
3	S1b3	1	73.99	M_DRL	potato EST encoding respiratory burst oxidase
3	CT243	2	74.14	M
3	TG242	1	74.2	M
3	St4cl-a	6	74.77	M_DRL	4-coumarate: coA ligase
3	38/49.b	1	75.93	M
3	CD4A	1	78.8	M
3	36/50.a	1	79.37	M
3	At2A2-a	1	79.77	M
3	TG411	4	80.08	M
3	C4347m25	1	80.3	M
3	CD71	1	81.4	M
3	TG311	1	81.4	M
3	GP295	5	81.67	M
3	P1g11-b	1	81.77	M
3	S3a3-a	1	81.77	M
3	STM5115	3	81.93	M
3	At2B5-e	1	83.77	M_DRL	auxin induced gene
3	S8.940	1	83.78	M
3	E3549n18	1	84.34	M
3	C4559n29	1	86.8	M
3	P3c10	1	89.77	M
3	GP198-4	1	91.77	M
3	44/42.E	1	92.83	M
3	S3a8	1	94.77	M
3	TG244	4	94.82	M
3	C3349n22	1	95.4	M
3	PSTR-i	1	95.67	M
3	S2a6	1	95.77	M
3	At2E5-b	1	96.77	M
3	S1b2-b	1	96.77	M
3	BG17.800	1	98.63	M
3	C3349n08	1	101.4	M
3	PSTR-d	1	101.77	M
3	STG0010	1	101.82	M
3	STI0061	1	101.82	M
3	TG224	1	102.82	M								Ewing00_ber_BCT_31d, MT
3	TG28A	1	103.47	M
3	31/37.p	1	104.93	M
3	C4362m31	1	107.2	M
3	E3548m02	1	110.7	M
4	C2_At3g51010	1	0	M
4	P450-SSCP2	1	3.67	M
4	C4559mD	1	6.05	M
4	PSTR-e	2	12.03	M
4	STM3016a	1	13.8	M
4	BA47f2T7	1	14.51	M_RGA	BAC selected with RGA BA47f2
4	BA70b11	1	14.52	M_RGA	BAC selected with RGA BA47f2
4	BA9i23	1	14.52	M
4	BA65f5	1	14.52	M_RGA	BAC selected with RGA BA47f2
4	CD59	1	15.25	M
4	TG15	2	15.25	M
4	GP180	15	16.51	M
4	GP223	2	16.51	M
4	TG49	2	16.68	M
4	E3549m14	1	17.59	M
4	Pk	2	18.05	M
4	HERGH2Sm	1	18.37	M_RGA	RGA for late blight resistance
4	TG370	1	19.4	M			Rpi-blb3
4	cLP5B19	1	19.56	M			Rpi-mcd1
4	CD49A	1	20.03	M			Rpi-mcd
4	STM3160	1	20.34	M		Rpi-blb3					Bradshaw04_Stirling_4, FF and FG
4	T0741	2	20.93	M		R2
4	MQTL_1_Maturity		21.05	Q		R2-like		19.005	23.095	Maturity
4	STI0026	2	21.24	M		Rpi-abpt
4	BA106c14	2	21.25	M_RGA	fragment of Gro1 family involved in nematode resistance in potato (Globodera rostochiensis)	Rpi-demf1
4	T0707	1	21.48	M
4	GP511	1	21.98	M
4	C2_At3g17040	2	22.1	M
4	TG483	1	22.13	M
4	STM3016	9	22.17	M							Meyer98_Stirling_4, FF
4	P1433	1	22.3	M
4	TG123	10	23.5	M
4	T0707r	1	23.73	M
4	mbfrsa_1	1	24.17	M
4	EAGAMCAT_31	1	24.26	M
4	E3248n18	1	24.68	M
4	T0635	1	25.23	M
4	GP73-b	1	25.95	M
4	STM1008e	1	26.57	M
4	cLP5B19m	1	26.75	M
4	cLer16J6	1	26.75	M
4	RGL47f2-a	1	27.68	M_RGA	RGA
4	PC116	4	27.85	M
4	At1C8-c	1	28.29	M
4	P9b12	1	28.29	M
4	P1a9-b	1	28.29	M
4	STM5140	2	28.57	M
4	S2e1	1	28.68	M
4	P1e4-b	1	29.49	M
4	MQTL_1_Late_blight		29.58	Q				26.615	32.545	Late_blight
4	STG0020	1	29.8	M
4	CP54	1	29.91	M
4	CD70	1	30.02	M
4	C4447n18	1	31.2	M
4	TG339	1	31.26	M
4	MBF	4	31.48	M_DRL	Mas-binding factor (auxin efflux transporter)						Oberhagemann99_GDE_4,FF
4	RGL47f2-b	1	32.37	M_RGA	RGA
4	Pgm2	1	32.44	M
4	CT175	1	32.67	M
4	STI0055	2	32.92	M
4	C4347m06	1	34.31	M
4	E3561n8	1	34.8	M
4	P7g4-b	1	35.77	M
4	At2E8-e	1	35.77	M
4	C4362n20	1	36.02	M
4	TG316	1	36.1	M
4	GP180-b	1	36.37	M
4	CP137-d	1	36.37	M
4	GP128-c	1	36.38	M
4	GP221	4	36.38	M
4	P1f4	1	36.38	M
4	S1g2-g	1	36.38	M
4	At2B5-f	1	36.38	M_DRL	auxin induced gene
4	BA1m23t3b	2	36.5	M
4	GP261	4	36.92	M
4	GP220-a	1	36.92	M
4	GP255-a	1	36.93	M
4	SSR450	1	37.34	M
4	C4350m18	1	37.36	M
4	GP99-2	1	37.63	M
4	TG652	1	38.35	M
4	S1d9-d	1	38.8	M
4	TG208	5	39.11	M
4	C4347m27	1	39.2	M
4	EACAMCCT_16	1	39.26	M
4	SSR555	1	39.56	M
4	CP55-a	1	40.75	M
4	STM3020b	1	42.17	M
4	STM3023b	1	43.17	M								Collins99_I88_42, PV
4	C3349m4	1	43.2	M
4	Cyt-c red 33kD-b	1	43.29	M
4	S1c3-a	1	43.72	M_DRL	metallothionein-like protein
4	C4559n1	1	44.07	M
4	C4347nA	1	44.7	M
4	TG272	3	45.08	M
4	GP172-b	2	45.83	M
4	At1C05	1	46.15	M
4	STM1050b	1	46.76	M_DRL	SSR in wound induced gene (wun 1-85)
4	CD55	1	46.91	M
4	GP161-2	1	47.01	M
4	T0275	1	47.74	M
4	EAACMCAC_6	1	48.26	M
4	CT194	5	48.71	M
4	TG427	2	49.64	M
4	C4347n30	1	50.81	M
4	C4451m10	1	53.06	M
4	p31m76-433	1	53.17	M
4	p71m53-278	1	53.17	M
4	EAACMCAG_31	1	53.26	M
4	TG65	6	53.67	M
4	MQTL_2_Late_blight		54.23	Q				50.195	58.265	Late_blight
4	Ci21	2	56.23	M
4	P7a11-a	1	56.23	M
4	TG623	1	56.26	M
4	TG555	2	56.47	M
4	STG0008	1	57.22	M
4	EAGAMCAT_4	1	57.59	M
4	S2e12	1	58.24	M
4	TG155	4	59.6	M
4	TG62	8	60.26	M
4	GP35-d	2	60.26	M
4	Sol21	1	60.46	M
4	E3561n12	1	60.51	M
4	TG345	2	60.76	M
4	GP162-b	1	61.21	M
4	CT50	1	61.3	M
4	P3d2	1	61.36	M
4	C4347n15	1	61.53	M
4	C4347n37	1	61.78	M
4	P2g6	1	61.92	M
4	At2E8-b	1	61.92	M
4	TG443	5	62.37	M
4	STI0020	2	62.45	M
4	S3e12-a	1	62.47	M
4	P3d1	1	62.47	M
4	CD39	2	62.52	M
4	STM1036	1	62.68	M
4	STM5156	1	62.72	M
4	STI0001	4	62.76	M
4	GP297-b	1	64.06	M
4	GP248-a	1	64.06	M
4	TG162-4	2	64.92	M
4	At1A7-c	1	65.07	M
4	S5f7	1	65.63	M
4	STM1002	1	66.76	M
4	P9b3	1	67.25	M
4	TG450	1	67.45	M
4	CP57	2	70.42	M
4	STI0012	1	70.45	M
4	AmyZ1	1	70.74	M
4	CT173	1	70.91	M
4	C334727R	1	71.16	M
4	StAOS1	1	72.36	M_DRL	Potato homologue of the Arabidopsis AOS (allene oxide synthase) gene
4	P7a11-b	1	72.92	M
4	GP82	3	73.48	M
4	GP274	2	73.54	M
4	GP35-h	1	73.54	M
4	TG22	5	73.8	M
4	SUT4	1	74.06	M
4	CT224	1	74.91	M
4	GP35-g	1	74.92	M
4	GP83	5	75.69	M
4	TG37	1	76.91	M
4	At2F9-e	1	77.62	M
4	TG163	4	79.01	M
4	C4362n17	1	79.91	M
4	ci7	1	79.91	M
4	TG464	1	79.98	M
4	GP165	2	80.52	M
4	GP75	1	80.52	M
4	S2a12	2	80.52	M
4	GP277	1	80.52	M
4	P2d4	1	80.52	M
4	Sbel	3	80.52	M
4	GP257-b	1	80.52	M
4	CP502	1	80.62	M
4	pbe	1	81.48	M
4	PBE	1	82.54	M
5	31/37.n	1	0	M
5	STI0058	1	2.79	M
5	36/36.a	1	3.3	M
5	E4560n24	1	3.92	M
5	STLSP	1	5.27	M
5	STG0009	1	6.76	M
5	CD31A	5	7.79	M
5	T0619	1	9.97	M
5	STM0013ab	7	10.38	M
5	35/50.n	1	10.8	M
5	PSTR-f	3	11.21	M
5	GP186	11	11.22	M
5	Cyt-c red 55kD	1	11.22	M
5	STI0032	1	11.28	M
5	STI0038	1	11.61	M
5	CP55(c)	1	12.09	M
5	TG441	7	12.24	M
5	6Pgdh3	1	12.67	M
5	TG598	1	12.68	M
5	C3350mC	1	12.91	M
5	GP28	2	12.98	M
5	STM1041	1	13.2	M
5	Uptg1	2	13.25	M_DRL	UDP glucose: protein transglucosylase
5	CT242	2	13.62	M
5	C4362m11	1	13.78	M
5	P8g1-a	1	13.98	M
5	P4h6-a	1	13.98	M_RGA	similar to Prf resistance gene in tomato involved in Pseudomonas syringae pv. Tomato
5	CP31	1	14.02	M
5	CT101	1	14.43	M
5	CD64	3	14.67	M
5	CD41	1	14.89	M
5	TG569	4	15.12	M
5	GP294	1	15.15	M
5	C3350mH	1	16.11	M
5	GP35-s	1	16.12	M
5	GP21	16	16.12	M							Visker05_SH_5_CE-DH-I, FF and MT
5	GP291-a	2	16.12	M							Visker03_E_5, FF and MT
5	Sut2	1	16.12	M
5	STI0006	4	16.27	M
5	34/33.L	1	16.47	M
5	MQTL_1_Late_blight		16.75	Q				14.23	19.27	Late_blight
5	C4362n23	1	17.01	M
5	TG619	2	17.34	M
5	CT167r	1	17.92	M
5	BA13l2	1	19.12	M
5	TG379	4	19.2	M
5	Lernalx	3	19.31	M
5	C4350n18	1	19.39	M
5	BG17.680	1	19.93	M
5	BA121o1T7	2	20.08	M_RGA	BAC including RGA
5	BA122p13	1	20.09	M_RGA	BAC including RGA
5	P3f8	1	20.09	M_RGA	BAC including RGA
5	BA132h9	1	20.09	M
5	SPUD237	2	20.2	M
5	BA100e13	1	20.2	M_RGA	BAC including RGA
5	BA27c1	1	20.2	M_RGA	BAC including RGA
5	BA219k9	1	20.2	M_RGA	BAC including RGA
5	BA47f2T7	3	20.2	M_RGA	BAC including RGA
5	TG363	1	20.23	M
5	BA213c14	1	20.56	M_RGA	R1 gene	R1
5	BA87d17	1	20.56	M_RGA	R1 gene
5	BA76o11	1	20.56	M
5	BA43a11	1	20.56	M
5	BA129o7	1	20.57	M
5	CosB	1	20.57	M
5	CosA	2	20.57	M
5	AFLP1	1	20.57	M
5	At2C9-a	1	20.57	M
5	P9e11	1	20.57	M_RGA	RGA
5	S1a7-b	1	20.57	M
5	S1b7-c	1	20.57	M
5	TG432	1	20.68	M
5	CT201A	1	20.75	M
5	S1a8-c	1	20.79	M
5	32/33.b	1	21.39	M
5	Q5.510	1	21.55	M
5	P7g4-d	1	21.58	M
5	P3b10	1	21.81	M
5	MQTL_1_Maturity		22.1	Q				21.66	22.54	Maturity
5	TG318	4	22.25	M
5	BA151m8	1	22.37	M
5	GP179	11	22.37	M							Oberhagemann99_GDE_5, FF and MT
5	P450	1	22.38	M
5	Stpto	8	22.38	M_RGA	RGA, homolog to Pto gene of resistance to Pseudomonas syringae pv tomato in tomato
5	Ssp72	1	22.42	M
5	P4h6-b	1	23.41	M_RGA	similar to Prf gene of resistance to Pseudomonas syringae pv tomato in tomato
5	C4362n19	1	24.52	M
5	E3248n01	1	24.95	M
5	CD38B	1	27.24	M
5	46/42.c	1	27.37	M
5	C4347m07	1	27.71	M
5	Ci13	1	27.73	M
5	CT91C	1	27.75	M
5	C4447n16	1	28.16	M
5	GP198-c	1	28.8	M
5	STI0049	1	28.9	M
5	EB28	1	29.12	M
5	STG0021	1	30.13	M
5	C4350mO	1	30.9	M
5	CP104-g	1	30.93	M
5	E4560n34	1	31.27	M
5	TG358	1	31.92	M
5	C4347n18	1	31.98	M
5	C3560n15	1	32.4	M
5	GP248	1	32.54	M
5	39/42.F	1	32.8	M
5	GP34	1	33.5	M
5	HD15	1	34.12	M
5	GP17	3	34.13	M
5	Cyt-c red 51kD-a	1	34.13	M
5	GP1-b	1	34.13	M
5	GP85-a	1	34.4	M
5	GP251	1	34.4	M
5	GP188	5	34.4	M
5	GP213	2	34.72	M
5	GP507	1	34.75	M
5	S1d4-a	1	34.75	M
5	St1.2.4-d	1	34.75	M_RGA	RGA
5	BA67n2	1	34.75	M
5	S1g2-c	1	34.75	M
5	P7a11-c	1	34.75	M
5	GP234	3	34.89	M
5	P1e7-b	1	35.37	M
5	P1f3-d	1	35.37	M
5	Nt ChtAIII	1	35.58	M_DRL	detected with N. tabaccum cDNA encoding acidic chitinase III
5	GC015	1	36.4	M
5	39/50.c	1	36.71	M
5	33/33.e	1	37.3	M
5	STM1056_5	1	37.88	M
5	At2D6-c	1	38.31	M
5	T0730	1	38.67	M
5	STM5148	1	39.1	M							Bradshaw04_Stirling_5, FF, T%, PH, MT
5	C4347m04	1	39.41	M
5	GP78	3	39.53	M
5	TG419	1	39.8	M
5	CP58B	1	39.8	M
5	TG32	2	40.23	M
5	P2a8	1	41.39	M
5	P3d10-b	1	41.39	M
5	31/54.t	1	41.45	M
5	S1d4-b	1	41.81	M
5	S3b7	1	42.23	M
5	S3c1-a	1	42.23	M
5	Actin	1	42.63	M
5	GP35(t)	1	42.89	M
5	TG524	1	43.02	M
5	CT80A	2	43.49	M
5	Dia1	1	43.82	M
5	TG351	3	43.96	M
5	TG23	8	44.04	M
5	TG69	6	44.06	M
5	CP49	1	44.09	M
5	CP113	6	44.09	M
5	GP270	1	44.09	M
5	GP284	3	44.09	M
5	31/36.a	1	44.63	M
5	TG60	1	45.26	M
5	E4560n28	1	45.28	M
5	S2f9-b	1	45.54	M
5	CT225_2	1	45.91	M
5	TG413A	2	46.15	M
5	P1f11-d	1	46.27	M
5	S5a7	1	46.27	M
5	STM1020ehi	3	46.53	M
5	STM1025b	1	46.57	M
5	GP265-a	1	46.61	M
5	GP255-c	1	46.62	M
5	E4560n15	1	47.24	M
5	TG185	5	47.4	M
5	MQTL_2_Late_blight		48.74	Q				47.19	50.29	Late_blight
5	Stac-1	2	49.33	M
5	TG413	1	49.4	M
5	C3347m06	1	49.52	M
5	GP22	6	50.46	M
5	C4559n11	1	50.53	M
5	C4451n10	1	51.24	M
5	STPoAc85	3	51.5	M
5	STM1031	2	51.55	M
5	Stac	1	51.73	M
5	EM1	1	53.12	M
5	STPoAc58	4	53.63	M							Sandbrink00_MCD178_5, FF
5	CD74A	1	53.89	M
5	STM5149	2	53.98	M
5	e31m37-216	1	54.38	M
5	STM5146	1	57.98	M
5	EB13	1	58.12	M
5	C3350n19	1	59.37	M
5	EK2	1	66.12	M
5	StNPR1-5	1	73.53	M_DRL	Potato homolog of A. thaliana NPR1 gene
5	EA1	1	88.12	M
5	EM15	1	93.12	M
5	HD20	1	119.12	M
5	HD21	1	144.12	M
6	GP79_1	1	0	M
6	PBA6-16	1	5	M
6	GP79_2	1	6	M
6	GP17(b)	1	7.5	M
6	TG18B	2	7.5	M
6	MQTL_1_Late_blight		10.98	Q				0.015	21.945	Late_blight
6	At1B7-a	1	12.5	M
6	marker0	1	13.5	M
6	PSTR-g	2	15.01	M
6	P1f3-a	1	15.5	M
6	GP317-b	1	16	M
6	GP79	8	16.5	M							Oberhagemann_GDE_6, FF
6	At2B5-c	1	16.5	M_DRL	auxin induced gene
6	STM0001	5	18	M
6	Cyt-c red 10kD-a	1	18.46	M
6	GP164	3	18.47	M
6	STM0019	4	18.77	M							Danan09_CASP_61, ST
6	P1a1	1	19.26	M
6	OPY-02	1	20.59	M
6	GP202	1	20.75	M
6	GP249-a	1	21.35	M
6	CT119	4	21.36	M		Rpi-blb2
6	STM0013ab	1	21.9	M
6	GP316-c	1	21.94	M
6	St3.3.13-c	1	22.01	M_RGA	RGA
6	BA5g19	1	22.02	M
6	BA17f21	1	22.02	M
6	BA31n11	1	22.02	M_RGA	BAC including RGA
6	BA34j14	1	22.02	M_RGA	BAC including RGA
6	BA41b2	1	22.02	M
6	BA71g1	1	22.02	M
6	BA1m23	2	22.02	M_RGA	BAC including RGA
6	At2C9-b	1	22.02	M
6	P8a9-a	1	22.02	M
6	WUN1	2	22.54	M_DRL	wound induced cDNA
6	S1a8-b	1	22.6	M
6	P8d7-b	1	22.6	M
6	S1g2-a	1	22.6	M
6	P3g6-a	1	22.61	M
6	CD14	1	23.1	M
6	At1A12-b	1	23.19	M
6	P1f11-e	1	23.19	M
6	StSGT1-2	2	23.19	M_DRL	homolog of A. thaliana SGT1b gene involved in the auxin response pathway
6	GP164-2	2	23.5	M
6	GP136-b	1	23.83	M
6	GP506	1	23.96	M
6	SSR578-a	1	24.89	M
6	GP102	1	25.11	M
6	CD67	1	25.43	M
6	TG118	3	27.02	M
6	TG25	1	27.69	M
6	CD25A	1	28.62	M
6	TG54	3	29.17	M
6	STM5119	1	29.84	M
6	TG240	1	29.92	M
6	TG223B	1	29.99	M
6	TG166	1	29.99	M
6	STI0011	2	30.51	M
6	At2B5-b	1	30.53	M_DRL	auxin induced gene
6	SSR128	1	31.69	M
6	TG231	3	32.3	M
6	CP18	10	35.01	M
6	STM1050c	1	35.58	M
6	TG141B	1	35.97	M
6	STI0016	2	36.42	M
6	Sol-24	1	36.67	M
6	Sol24	1	36.72	M
6	MQTL_1_Maturity		36.97	Q				17.33	56.61	Maturity
6	GP96-a	1	37.72	M
6	At2F2-b	1	38.1	M
6	TG119	3	39.97	M
6	C3350m25	1	39.99	M
6	CD42	1	41.36	M
6	P10g7-b	1	41.93	M
6	S1a8-a	1	41.93	M
6	STI0021	1	42.07	M
6	GP262	1	42.22	M
6	E3558m14	1	43.09	M
6	GP215-b	1	43.13	M
6	S2a4-b	1	44.26	M
6	P8g9-b	1	44.26	M
6	St3.3.1-a	1	44.26	M_RGA	RGA
6	STG0005a	1	44.3	M
6	C3350n28	1	46.19	M
6	At1G12	1	47.34	M
6	C3550n27	1	47.99	M
6	STI0060_6	1	48.34	M
6	STI0015	2	48.59	M
6	STI0059	1	49.49	M
6	At2F9-c	1	49.67	M
6	Pha1-b	1	51.23	M	homolog of A. thaliana EDS1 gene
6	StEDS1	1	52.01	M_DRL	EDS1 homolog
6	Cyt-c red 33kD	1	52.02	M
6	STM5126	1	52.43	M
6	GP89	4	52.93	M_DRL	STS: respiratory burst oxidase protein, whitefly induced
6	St4cl-b	1	52.93	M_DRL	coA ligase
6	45/60.N	1	53.61	M
6	STI0045	1	54	M
6	STM1100	7	54.31	M
6	TG364A	5	54.9	M
6	P1g11-a	1	55.1	M
6	P2e3	1	56.79	M
6	GP30	3	56.79	M
6	S1a4-b	1	57.42	M
6	S1b2-c	1	57.43	M
6	P3c9-a	1	57.43	M
6	MQTL_2_Late_blight		58.73	Q				43.935	73.525	Late_blight
6	Z1.970	1	59.41	M
6	GP35-f	1	59.75	M
6	CP12	3	59.75	M
6	GP161	1	59.75	M
6	GP24	4	59.97	M
6	TG162	4	60.27	M
6	CP50	1	60.79	M
6	GP211	4	62.44	M
6	At1A9-c	1	63.52	M
6	GP233	1	63.84	M
6	STI0004	2	64.52	M
6	GP299-a	1	65.24	M
6	GP285	1	65.24	M
6	S7.600	1	65.97	M
6	TG275	3	65.99	M
6	S1g5-a	1	66.01	M
6	E3261m26	1	66.49	M
6	CP104-d	2	66.64	M
6	P2f2	1	67.02	M
6	S1a2	1	67.26	M
6	C3349n06	1	67.79	M
6	MQTL_2_Maturity		68.58	Q				61.145	76.015	Maturity
6	STI0041	1	69.1	M
6	STM1019	1	69.97	M
6	S1c3-c	1	71.02	M_DRL	metallothionein-like protein
6	At2A2-d	1	72.03	M
6	P3c6-b	1	72.27	M
6	wun_2	6	73.51	M_DRL	wound induced cDNA						Oberhagemann99_GDE_6, FF
6	Cyt-c red 10kD-b	1	73.52	M
6	At1A6-a	1	73.84	M
6	At1A12-a	1	73.84	M
6	At1B9-c	1	74.16	M
6	TG193	1	74.27	M
6	P8d7-a	1	74.52	M
6	GP76	13	75.49	M
6	CP61	2	75.5	M
6	GP252	1	76.5	M
6	TG115	6	77.28	M
6	P1f3-b	1	78.49	M
6	GP36-b	1	79.49	M
6	STM1056a	2	80.17	M
6	E3554m40	1	80.39	M
6	At1B7-b	1	80.49	M
6	e31m37-116	1	85.17	M
6	C4447m10	1	93.69	M
6	C4362n15	1	108.49	M
7	STM0028	3	0	M								Collins99_G87_71a, FF
7	MQTL_1_Maturity		1	Q				0	2.19	Maturity
7	STM3009	6	6.57	M
7	CD65	1	7.97	M
7	C4362n32	1	8.54	M
7	TG499	4	9.49	M
7	CT30	1	10.43	M
7	CD61	1	10.57	M
7	E3549n01	1	11.34	M
7	TG199	3	12.61	M
7	E4560m03	1	12.97	M
7	TG438	3	13.68	M
7	Mdh3	1	13.97	M
7	E3561n11	1	14.74	M
7	TG20B	1	16.24	M
7	STM1068c	1	16.79	M
7	E3548m19	1	17.17	M
7	TG218	1	17.78	M
7	GP219-2	1	18.67	M
7	TG20	9	18.8	M		Rpi1
7	TG216	1	18.83	M		(=Rpi-pnt1)
7	S1c9	1	18.86	M_DRL	auxin induced gene
7	CP103-a	1	19.1	M
7	CP51-c	4	19.13	M
7	Gro1	3	19.13	M_RGA	Gro1 gene involved in nematode resistance (Globodera rostochiensis) in potato
7	GP127	3	19.16	M
7	GP275	1	19.26	M
7	GP516-c	1	19.79	M
7	GP227-a	1	19.93	M
7	GP84-b	1	19.93	M
7	Ppc-c	1	19.96	M
7	P1e4-c	1	20.04	M
7	GP185(b)	1	20.11	M
7	CT84	1	20.28	M
7	At2G1-b	1	20.32	M
7	CT54	1	20.4	M
7	AGPaseB-a	3	20.76	M
7	St3.3.2	1	20.79	M_RGA	RGA
7	GP219	6	20.89	M
7	STM5120	1	20.92	M
7	GP300	1	20.94	M
7	GP304	1	20.94	M
7	CP56	6	20.94	M
7	GP292	1	21.08	M
7	GP174-a	3	21.39	M
7	STI0008	1	21.42	M
7	GP77	2	21.52	M
7	GP34(b)	1	21.88	M
7	S2a1	1	21.92	M
7	TG572	5	22.16	M
7	GP512	1	22.55	M
7	C4447m08	1	22.86	M
7	GP32	3	22.95	M
7	STM1088c	1	23.1	M
7	E3554m06	1	23.34	M
7	GP27	4	23.62	M
7	S1a1	1	23.73	M
7	P2b10	1	23.77	M
7	TG190	1	23.83	M
7	CT19B	1	23.93	M
7	St1.2.4-g	1	24	M_RGA	RGA
7	TG128	3	24.42	M
7	BA228g19	1	24.62	M_RGA	BAC including RGA
7	GP503	1	24.85	M
7	P1e2-b	1	24.89	M
7	P7h9-c	1	24.89	M
7	P3d8	1	24.93	M
7	TG174	1	25.17	M
7	P7a9	1	26.12	M
7	S2e2	1	26.36	M
7	TG143	5	26.9	M
7	GP245(b)	1	26.95	M
7	GP193	5	27.18	M
7	STM1009be	3	27.21	M								Collins99_G87_72, MT
7	CP104-c	1	27.39	M
7	39/50.R	1	27.44	M
7	GP181	2	27.5	M
7	MQTL_1_Late_blight		28.03	Q				27.895	28.165	Late_blight
7	Pha2	1	28.09	M
7	39/61.B	1	28.19	M
7	C3347n17	1	28.22	M
7	STM2013	4	28.28	M
7	CP43	6	28.32	M
7	GP179A1	1	28.49	M
7	CP134(b)	2	28.54	M
7	CP55-b	1	28.68	M
7	GP316-b	1	28.68	M
7	C4347m03	1	28.69	M
7	CD54	1	28.76	M
7	38/39.C	1	28.82	M
7	S2g9	1	28.89	M
7	S1d9-c	1	28.89	M
7	GP257-a	1	28.94	M
7	34/61.H	1	28.97	M
7	38/32.f	1	29.46	M
7	CP104-e	1	29.53	M
7	GP308	1	29.88	M
7	GP121	5	29.89	M
7	CP137-a	1	29.89	M
7	GP231	1	29.95	M
7	CP54-b	1	29.98	M
7	CP52	8	29.99	M_DRL	chitinase-like sequence
7	TG61	6	30.12	M
7	TG166A	1	30.8	M
7	Got2	1	30.8	M
7	E3554n26	1	30.84	M
7	STI0040	1	30.89	M
7	STM1050a	1	31.42	M
7	STI0064	1	31.49	M
7	TG131A	1	31.56	M
7	STI0025	2	31.64	M
7	C3350n33	1	32.9	M
7	C3350n21	1	33.14	M
7	STM0031	2	33.43	M
7	C4362m34	1	33.82	M
7	44/50.a	1	34.49	M
7	STM1004	4	34.5	M
7	STM1003	4	34.69	M
7	CD62	1	34.92	M
7	STM0004	1	35.05	M
7	C4451n13	1	35.43	M
7	CT259	1	35.93	M
7	C4347nH	1	36.07	M
7	STI0019	1	36.16	M
7	CD57	1	36.2	M
7	STM0014abd	6	36.5	M								Collins99_I88_71, MT
7	STM5144	1	36.87	M
7	CD52	1	37.44	M
7	TG13A	1	37.82	M
7	STM0052	2	38.14	M
7	TG20-a	1	38.94	M
7	C3350m10	1	39.34	M
7	STI0033	2	40.74	M
7	G9.2700	1	43.89	M
7	CT032r	1	44.6	M
7	E4560n36	1	45.7	M
7	C4347m20	1	47.44	M
7	P12M14-103	1	48.5	M
7	E3548m13	1	52.1	M
7	C3550nF	1	54.9	M
7	TG342	1	62.5	M
7	E3251m13	1	67.24	M
8	42/59.F	1	0	M
8	31/54.b	1	17.3	M
8	B2.1680	1	25.2	M
8	C3349mL	1	38.22	M
8	C4559m13	1	38.42	M
8	45/42.d	1	41.3	M
8	E3561m7	1	46.02	M
8	C3347m01	1	54.72	M
8	35/58.B	1	55.1	M
8	C4362n27	2	63.92	M
8	39/61.E	1	64	M
8	TG17B	1	66.5	M
8	C3349m27	1	66.83	M
8	S1f8-b	1	67.77	M
8	BA261b9	1	68.77	M
8	wx	1	69.67	M
8	C3548m5	1	69.71	M
8	C4362n33	1	69.8	M
8	C4362m25	1	71.17	M
8	GP128-f	3	71.74	M
8	STPATP1b	1	72.86	M
8	34/61.I	1	72.9	M
8	F07-1800	1	73.33	M
8	E4560m39	1	73.58	M
8	GP255-b	1	73.64	M
8	STG0014	1	73.86	M
8	Q14-775	1	74.3	M
8	E4560m16	1	74.61	M
8	STM5113	1	74.86	M
8	Stpatpg	1	74.86	M
8	K19-675	1	75.26	M
8	F07-1450	1	75.33	M
8	E4560m45	1	75.64	M
8	TG176	3	75.71	M
8	At1C12	1	75.77	M
8	S1b9-d	1	75.77	M
8	CP112-d	4	75.77	M
8	S1c10	1	75.77	M_DRL	osmotin-like sequence
8	Lox-a	2	75.85	M_DRL	lipoxygenase
8	TG17_8	1	75.86	M
8	GP170	1	76.07	M
8	N07-2100	1	76.23	M
8	C4447nF	1	76.23	M
8	MQTL_1_Late_blight		76.27	Q				72.59	79.95	Late_blight
8	CP16	2	76.29	M
8	N01-2050	1	76.3	M
8	GP245	2	76.36	M
8	P1a10	1	76.39	M
8	P8c6-a	1	76.39	M
8	E3248m03	1	76.53	M
8	E3561m02	1	76.57	M
8	C4347m13	1	76.75	M
8	STM1056_8	4	76.86	M
8	CT27	4	76.92	M
8	P10a9	1	76.92	M
8	CT47	2	76.98	M
8	PAT-a	2	77.03	M
8	TG45	9	77.5	M
8	CD21A	1	77.79	M
8	GP125_8	1	77.87	M
8	GP189	3	78.09	M
8	STM1057d	1	78.17	M_DRL	SSR in polyphenol oxidase gene
8	C3560n13	1	78.31	M
8	STM0024	7	78.45	M
8	A18-1300	1	78.48	M
8	CT92	1	78.55	M
8	Leleuzip	2	78.71	M
8	GT92	1	78.85	M
8	STM1056	2	78.87	M
8	STI0005b	2	78.87	M
8	TG117A	1	79.24	M
8	GP74	2	79.6	M
8	C3349n26	1	79.6	M
8	C3560m14	1	79.69	M
8	34/33.T	1	79.71	M
8	38/49.e	1	79.76	M
8	Got4	1	80.25	M
8	GP126	1	80.5	M
8	TG72	1	80.54	M
8	STM3015	5	80.82	M
8	STM1057abc	6	80.85	M
8	GP171	4	80.86	M
8	STM1060	1	81	M
8	MQTL_1_Maturity		81.09	Q				80.055	82.125	Maturity
8	40/51.D	1	81.3	M
8	GP85-b	1	81.49	M
8	TG41	4	81.78	M
8	TG349	2	82.06	M
8	GP255-g	1	82.12	M
8	P1c12	1	82.21	M
8	TG127	1	82.25	M
8	J14-650	1	82.43	M
8	STM3010	1	82.54	M
8	GP84-a	2	82.75	M
8	STM1104	2	83	M
8	P1c6	1	83.21	M
8	At1d11	1	83.39	M
8	38/32.b	1	83.55	M
8	STM1005	3	83.73	M
8	PPO	1	83.99	M_DRL	polyphenol oxidase
8	S2h7	1	84.02	M
8	CT287_8	2	84.23	M
8	TG16A	5	84.34	M
8	STI0027	3	84.35	M
8	GP130	3	84.36	M
8	AGPaseS-b	1	84.37	M
8	Cyt-c red 14kD-a	1	84.49	M
8	GO2-575	1	84.58	M
8	GP125(11)	1	84.66	M
8	E3548m21	1	84.92	M
8	RGL47f2-d	1	84.94	M_RGA	RGA
8	CT69	1	85.1	M
8	CD60	3	85.22	M
8	CT214A	4	85.38	M
8	CT64	1	85.47	M
8	S1b8	1	85.77	M
8	GP36-a	2	85.85	M
8	GP92	7	85.85	M
8	ppoIII	2	85.86	M
8	GP74-b	1	85.99	M
8	GP217	1	85.99	M
8	GO2-625	1	85.99	M
8	C3548nA	1	86.06	M
8	At2f2-a	1	86.08	M
8	At2a12-a	1	86.09	M
8	P2b3	1	86.09	M
8	STG0027	1	86.12	M
8	CP53	3	86.28	M
8	GP68	1	86.38	M
8	S1f8-a	1	86.41	M
8	CT88-3	3	86.45	M
8	GP40-a	5	86.67	M
8	GP312-a	1	86.67	M
8	GP301	2	86.67	M
8	GP316-a	1	86.67	M
8	PO9-2	1	86.68	M
8	BA73e8T	1	87.02	M
8	STM5135	1	87.03	M
8	RB	2	87.21	M_RGA	RB gene	RB
8	TG302	2	87.24	M		Rpi-blb1
8	STI0047	1	88.35	M		Rpi-pta1
8	573	1	88.54	M_DRL	osmotin-like sequence	Rpi-plt1
8	TG261	5	88.76	M		Rpi-sto1
8	GP291(c)	1	88.77	M
8	CT245	2	89.2	M
8	STI0044	2	89.31	M
8	GP173	5	89.44	M
8	MQTL_2_Late_blight		89.5	Q				89.13	89.87	Late_blight
8	STM1024	5	89.77	M							Sorensen06_3504HGG_81, FF
8	E3249n32	1	89.81	M
8	Osm-8	1	89.88	M_DRL	osmotin-like gene
8	CD46	1	89.89	M
8	CT2_8	1	90.03	M
8	STM1001	3	90.04	M
8	CP502(b)	1	90.05	M
8	P1a11-b	1	90.46	M
8	STI0003	2	90.47	M
8	SSR38e	1	90.82	M
8	TG330	3	90.96	M
8	CP14	1	91.48	M
8	Z4.600	1	91.56	M
8	STM1055	4	91.77	M
8	SSR38a	1	92.01	M
8	P1g6	1	92.16	M_DRL	glutathione peroxidase
8	31/36.b	1	92.21	M
8	CT148	1	92.55	M
8	E3558n17	1	93.09	M
8	C3350n1	1	93.43	M
8	C3561m12	1	93.72	M
8	STwax1	1	94.14	M
8	GP299-b	1	94.16	M
8	E3558n04	1	95.21	M
8	STM1001b	1	95.25	M
8	GP288	1	95.48	M
8	C3347m13	1	95.58	M
8	STI0022	1	95.76	M
8	32/49.c	1	96.06	M
8	TG402	4	96.44	M
8	57t3	2	96.64	M_DRL	osmotin-like sequence
8	STM1105	7	97.19	M
8	STGBSS-2	1	97.22	M
8	CT68	2	97.31	M
8	TG496	2	97.45	M
8	GbssI	3	97.48	M
8	Stwax-1	1	98.22	M
8	STWAX	1	98.95	M
8	Ppa1-b	1	99.16	M
8	CD29	5	99.69	M
8	CT252	1	101.55	M
8	CD40	1	101.55	M
8	TG294	2	102.04	M
8	STSS1	1	103.66	M
8	STwax2	1	103.66	M
8	STGBSS	1	103.66	M
8	STSS1-2	1	109.69	M
8	STWAX-2	1	109.69	M
8	STGBSS-1	1	109.69	M
8	STSS1-1	1	109.69	M
8	STG0032	1	109.69	M
8	STM1016	1	109.69	M
8	RC5t3	1	115.29	M_DRL	osmotin-like sequence
8	RC5t7	1	115.29	M_DRL	osmotin-like sequence
8	RC1t3	1	115.29	M_DRL	osmotin-like sequence
8	Pat-a	1	121.34	M
9	31/54.g	1	0	M
9	I10.850	1	26	M
9	E4560n19	1	28.31	M
9	E3548n38	1	30.71	M
9	C3347mF	1	31.71	M
9	TG254B	1	33.13	M
9	PSTR-k	1	35.13	M
9	STM1102cde	8	35.21	M
9	STM1052	2	35.96	M
9	SSR19	2	36.38	M
9	C4347m16	1	36.42	M
9	CP44	10	38.13	M
9	STM1051	8	38.18	M							Sorensen06_3504HGIHJS_91, FF
9	MQTL_1_Late_blight		38.52	Q				37.175	39.865	Late_blight
9	C4451m23	1	39.1	M
9	STG0011	1	39.16	M
9	Prp1	9	39.17	M_DRL	glutathione S-transferase						Oberhagemann99_GDE_9, FF
9	CD32A	1	40.83	M
9	TG10	1	40.83	M
9	GP173b	1	40.95	M
9	STI0002	1	41.18	M
9	S1c3-b	1	41.27	M_DRL	metallothionein-like protein
9	CP137-b	2	41.29	M
9	GP91-a	2	41.29	M
9	GP97	2	41.29	M
9	Ppa2	1	41.29	M
9	PAL-a	1	41.3	M_DRL	phenylalanine ammonialyase
9	STI0057	3	42.27	M
9	At1C8-a	1	42.32	M
9	CP20	1	42.6	M
9	At1D5-c	1	44.42	M
9	GP263-b	2	45.14	M
9	STM3012	3	45.8	M
9	CT143	2	47.23	M
9	GP272	1	47.42	M
9	Inv-ap-b	1	47.42	M
9	CP49(b)	1	47.62	M
9	Sol16	1	48.15	M
9	38/32.a	1	48.37	M
9	TG9	4	48.53	M
9	Sol16-1	1	48.55	M
9	TG117B	1	49.33	M
9	E3558m30	1	49.67	M
9	CP20-a	3	49.69	M
9	GP128-e	1	49.69	M
9	S3d10-a	1	49.98	M
9	P1f11-f	1	49.98	M
9	P10h2-b	1	50.12	M
9	STM0017	1	50.84	M
9	E3549n20	1	50.88	M
9	StVe1	1	51.2	M_RGA	homolog of Ve1 gene involved in Verticillium resistance gene in tomato
9	TG18	4	51.28	M								Danan09_SPG_91, ST
9	STM1008c	3	51.69	M
9	P7h8	1	52.25	M_DRL	putative glycosyl transferase
9	E4560m31	1	52.47	M
9	STG0015	1	53.72	M
9	STM1008b_9	1	53.75	M
9	GP39	3	53.95	M
9	GP35-e	1	54.48	M
9	PAL-b	1	54.48	M_DRL	phenylalanine ammonialyase
9	EL3	1	54.66	M
9	E3249m22	1	55.28	M
9	TG16B	1	55.69	M
9	St1.2.2	1	55.74	M_RGA	NBS-LRR like sequence
9	B7	1	55.84	M
9	E3554m35	1	56.47	M
9	TG105-b	3	56.47	M
9	GP35	1	56.7	M
9	P1e4-a	1	56.74	M
9	GP198(c)	1	56.88	M
9	TG254	4	56.95	M
9	STM0010	2	57.02	M
9	S1f2-b	1	57.36	M
9	PAL-c	1	57.47	M_DRL	phenylalanine ammonialyase
9	GP250-b	1	57.72	M
9	37/39.E	1	57.74	M
9	C4559m33	1	57.98	M
9	P7a11-f	1	58.26	M
9	P2d11-a	1	58.36	M
9	TG16b	1	60.54	M
9	At2B5-d	1	60.92	M_DRL	auxin induced gene
9	C3347m13	1	61.38	M
9	GP190	5	61.49	M
9	GP267	3	63.13	M
9	OPQ-16	1	64.66	M
9	E3558n12	1	64.78	M
9	GP167-b	1	65.01	M
9	GP265-b	1	65.01	M
9	CP104-b	1	65.01	M
9	TG390	3	65.77	M
9	32/49.I	1	65.84	M
9	EH26	1	67.58	M
9	GP87-c	1	68.08	M
9	GP91-b	1	68.13	M
9	E4560m40	1	68.58	M
9	At2E1	1	69.64	M
9	E3554n08	1	69.78	M
9	CP135	2	70.2	M
9	HG1	1	70.98	M
9	CP115	1	71.29	M
9	TG35	3	71.3	M		Rpi-vnt1.1, Rpi-vnt1.2, Rpi-vnt1.3
9	C3350m23	1	72.17	M
9	CP110	1	72.3	M
9	TG3	1	73.18	M
9	S2h4	1	73.19	M
9	P2a6-c	1	73.19	M
9	P7g3-b	1	73.2	M
9	E3554m39	1	73.28	M
9	STM1017	3	73.54	M
9	Cyt-c red 12kD	1	73.61	M
9	GP307	1	73.61	M
9	GP321	1	73.61	M
9	TG404	4	74.05	M
9	S1d10	1	74.09	M
9	GP282	1	74.83	M
9	CP67	2	75	M_DRL	chalcone synthase
9	CD8	1	75.53	M
9	GP94	5	75.87	M		Rpi-phu1
9	GP220-b	1	75.93	M
9	C4451m15	1	76.08	M
9	EJ14	1	76.54	M
9	S1f10-a	1	76.87	M
9	TG43-b	1	76.93	M
9	GP129	7	77.02	M								Oberhagemann99_K31_92, LT
9	e31m37-282	1	77.02	M
9	P8g1-b	1	77.89	M
9	EB40k	1	79.54	M
9	E3249n31	1	80.58	M
9	GP260	1	82.14	M
9	OPAH-09-2	1	82.81	M
9	TG421	2	84.38	M
9	GP254	3	84.46	M
9	S2g3	1	84.73	M_DRL	pathogenesis related protein STH-2
9	S3c1-b	1	84.73	M
9	TG424	1	85.21	M
9	EF3	1	85.54	M
9	STPI	1	86.05	M
9	GP101	3	86.48	M		Rpi-moc1
9	TG8	1	86.48	M		(=Rpi-mcq1)
9	E3249n21	1	86.57	M
9	STPII-1	1	87.21	M
9	At1A8	1	88.11	M
9	STG0012	1	88.21	M
9	STM1021	5	88.38	M
9	S1h5-d	1	88.93	M
9	STI0014	1	89.38	M
9	GP41	5	89.75	M
9	S1d5-a	1	89.75	M
9	S1d11	1	90.74	M
9	CT220	2	93.18	M
9	STPATP1a	1	94.21	M
9	E3558m24	1	95.17	M
9	OPZ-07	1	98.38	M
9	ED9	1	99.54	M
9	OPH-15	1	101.38	M
9	PSTR-i	3	101.39	M
9	E3558n31	1	103.87	M
9	STM3023	1	106.21	M
9	C3349m29	1	107.87	M
9	p55m67-335	1	108.38	M
9	C3347mE	1	110.18	M
9	E3261m25	1	115.58	M
9	C3350m24	1	125.18	M
9	C4347nK	1	130.18	M
10	OPAH-09	1	0	M
10	STM2012	2	7.51	M
10	PSTR-l	2	19.8	M
10	GP289	2	19.8	M
10	OPAE-16	1	24	M
10	C3349n23	1	28.4	M
10	GlomR	1	29.1	M
10	UBC827-3	1	30	M
10	UBC857-1	1	34	M
10	TG230	1	35.33	M
10	SSR4	1	35.7	M
10	Ppc-a	1	36.53	M
10	35/48.O	1	37.27	M
10	CP47-a	7	37.42	M
10	TG303	6	38.23	M
10	TG399A	2	39.22	M
10	CP51-a	3	39.39	M
10	S1b9-a	1	39.39	M
10	GP516-a	1	39.4	M
10	35/48.d	1	39.47	M
10	CD56	1	39.53	M
10	CD45	1	39.53	M
10	TG313	4	39.6	M							Sandbrink00_MCD178_10, FF
10	35/48.c	1	40.57	M
10	TG122	2	40.57	M
10	C4362n12	1	40.59	M
10	C4559nF	1	41.09	M
10	C4559n32	1	41.58	M
10	CT234	2	41.66	M
10	S3e8	1	41.69	M
10	Tpt	4	41.69	M
10	C3347m26	1	42.3	M
10	AML.2100	1	42.47	M
10	35/48.U	1	43.14	M
10	At2E8-c	1	43.67	M
10	GP248-b	1	43.73	M
10	E3249m11	1	44.15	M
10	38/39.D	1	44.24	M
10	GP85-c	1	44.3	M
10	PAL-d	1	44.3	M_DRL	phenylalanine ammonialyase
10	GP305-a	1	44.53	M
10	TG19_10	1	45.02	M
10	GP247	1	45.03	M
10	Nt PR-1a	1	45.03	M_DRL	pathogenesis related protein-1a
10	TG43-a	2	45.24	M
10	CP104-a	1	45.54	M
10	S1e5-b	1	45.65	M
10	STM0051	7	45.72	M
10	TG560	1	45.75	M
10	GP128-d	1	46.04	M
10	CP59	4	46.55	M								Simko06_BD410_102, MT
10	C4451n16	1	46.64	M
10	TG52	2	46.89	M
10	PBA5-6	1	47	M
10	STG0025	1	48.05	M
10	At2F9-d	1	48.08	M
10	TG386	5	48.33	M
10	TG103	1	49.37	M
10	CD38A	1	49.39	M
10	TG43	1	49.39	M
10	E3554n08	1	49.61	M
10	P10f5-c	1	50.5	M
10	St1.2.4-d	1	50.51	M_RGA	RGA
10	S3c11	1	50.51	M
10	GP73-a	3	50.51	M
10	S2a4-a	1	50.66	M
10	E3248m11	1	51.29	M
10	E3251m40	1	51.87	M
10	32/48.I	1	52.52	M
10	C3350m8	1	52.61	M
10	At2b12	1	53.08	M
10	C4559m20	1	53.66	M
10	GP35-a	1	54.66	M
10	E4560m44	1	54.75	M
10	Cht B-a	1	55.45	M_DRL	chitinase B
10	MQTL_1_Late_blight		55.46	Q				50.285	60.635	Late_blight
10	CT11	2	55.75	M
10	P3c6-a	1	56.12	M
10	GP227-b	1	56.23	M
10	C3347m38	1	57.09	M
10	C4447n21	1	57.4	M
10	CT214	5	57.5	M
10	STM1056c	2	57.57	M
10	At1C8-b	1	57.77	M
10	TG280	2	58.16	M
10	C4362m19	1	58.52	M
10	P8g1-c	1	58.59	M
10	E3261n8	1	59.05	M
10	R13.500	1	59.18	M
10	S1a4-a	1	59.42	M
10	CD5	5	59.84	M
10	Cht B-b	1	60.08	M_DRL	chitinase B
10	C3349m25	1	60.09	M
10	STM5132	3	60.77	M
10	GP266	1	60.86	M
10	GP218	5	61.65	M
10	GP232-1	1	61.95	M
10	CD32B	5	62.01	M
10	Rca	2	62.41	M
10	E3251n28	1	62.55	M
10	Rber	1	62.6	M_RGA	Rber gene	Rber(=Rpi-ber1)
10	At2A2-b	1	62.68	M
10	PSC	3	63.63	M
10	E4560n08	1	63.67	M
10	TG263_10	1	64.05	M
10	GP35-b	1	64.31	M
10	TG63	10	64.31	M
10	PAL-e	1	64.32	M_DRL	phenylalanine ammonialyase
10	CP105	8	64.33	M
10	P8g9-a	1	64.33	M
10	Inv-ap	1	64.33	M
10	32/49.a	1	64.33	M
10	GP287	3	64.34	M
10	GP87-b	4	64.34	M
10	E3261m24	1	64.97	M
10	P10c8	1	65.05	M
10	STM1040	4	65.76	M
10	P1f11-a	1	66.08	M
10	S1d9-b	1	66.08	M
10	P8g9-c	1	66.08	M
10	S3d10-b	1	66.08	M
10	CD32C	1	66.19	M
10	E3561m21	1	66.19	M
10	P10h2-a	1	66.8	M
10	MQTL_2_Late_blight		67.25	Q				63.76	70.74	Late_blight
10	TG422	1	67.63	M		Rpi-ber2
10	45/60.e	1	67.73	M
10	TG422(6)	1	67.89	M
10	TG403	4	67.9	M
10	CT124	2	67.98	M
10	C4559m31	1	68.06	M
10	E3561n29	1	68.25	M
10	At1D5-b	1	68.37	M
10	P8h11-a	1	68.37	M
10	CP72	3	69.96	M
10	P8h11	1	70.11	M
10	P3a10-a	1	70.78	M
10	C3349m21	1	70.9	M
10	E4560m04	1	70.96	M
10	pCD111	3	71.12	M
10	STI0023	3	71.38	M
10	CP65B	3	72.09	M
10	CP49-a	4	72.09	M
10	C3550m8	1	72.37	M
10	STM1106	3	73.05	M
10	BA66k2	3	73.18	M_RGA	BAC including RGA
10	BA81l15	1	73.18	M_RGA	BAC including RGA
10	BA113a17	3	73.18	M_RGA	BAC including RGA
10	BA63o3	1	73.18	M_RGA	BAC including RGA
10	BA44a10	1	73.18	M_RGA	BAC including RGA
10	E3554n06	1	73.23	M
10	STM5117	1	73.38	M
10	STI0005a	1	74.13	M
10	E3249m18	1	74.5	M
10	TG285	2	74.61	M
10	44/42.A	1	74.83	M
10	CD18-10	2	75.21	M
10	32/34.b	1	75.63	M
10	SSR223-a	1	77	M
10	S1f9	1	78.37	M
10	At1A10-c	1	79.17	M
10	TG420	5	80.38	M
10	Nt Glu A-Q	1	81.09	M_DRL	Glucanase Q acidic
10	CD34B	1	84.36	M
10	St1.2.4-c	1	84.77	M_RGA	RGA
10	31/54.x	1	91.13	M
10	TG408	4	93.49	M
10	45/42.d	1	98.03	M
10	P2b12-b	1	98.17	M
11	EH11	1	0	M
11	PBA9-10	1	3.7	M
11	TG523	2	6.39	M
11	C3349n1	1	6.54	M
11	E4560m30	1	8.34	M
11	p31m76-125	1	9.41	M
11	M0	1	10.46	M
11	EI17	1	11	M
11	OPAG-18	1	11.7	M
11	E3554m34	1	12.75	M
11	STS6	1	14.7	M
11	TG154_2	1	15.87	M
11	p71m34-80	1	16.76	M
11	C4559m8	1	17.04	M
11	CT182	2	17.91	M
11	MQTL_1_Late_blight		18.23	Q				13.16	23.3	Late_blight
11	CT168	1	18.64	M
11	TG651	2	19.04	M
11	CP58A	5	19.67	M
11	36/36.c	1	19.86	M
11	STG0001	1	20.05	M
11	STS8	1	20.7	M
11	C3350n20	1	20.72	M
11	32/49.e	1	20.9	M
11	TG194	2	21.26	M
11	TG508	3	21.3	M
11	E3548m25	1	22.24	M
11	STI0017	1	22.3	M
11	E3249m14	1	22.4	M
11	CT051_11	1	22.54	M
11	TG629	3	23.09	M
11	TG57	1	23.33	M
11	GP125	10	24.41	M
11	GP87-a	1	24.42	M
11	GP163	1	24.6	M
11	38/39.D	1	24.76	M
11	TG497	6	25.04	M
11	STM5130	4	25.05	M		Rpi-Stirling
11	GP255-f	2	25.39	M
11	GP259	3	25.46	M
11	CP54-a	2	25.46	M
11	Nl27	2	25.46	M_RGA	homolog of N gene involved in resistance to TMV in tobacco
11	Nl25	2	25.46	M_RGA	homolog of N gene involved in resistance to TMV in tobacco
11	GP230	1	25.65	M
11	STM1009acd	4	25.76	M
11	CP137-c	1	25.82	M
11	S130	1	26.03	M
11	STI0018	1	26.12	M							Danan09_SPL_111, FF
11	37/39.C	1	26.17	M
11	CP280	1	26.21	M
11	At1A10-b	1	26.35	M
11	UGPase	3	26.94	M
11	PSTR-m	1	26.94	M
11	TG147	1	27.39	M
11	MQTL_1_Maturity		27.43	Q				17.03	37.83	Maturity
11	33/33.b	1	27.59	M
11	BA18o5	1	27.62	M
11	BA30p15	1	27.62	M_RGA	BAC including RGA
11	BA35h22	1	27.62	M
11	I	1	27.62	M
11	St3.3.13-a	1	27.62	M_RGA	RGA
11	C4447m19	1	27.83	M
11	GP162-a	1	28.18	M
11	At1A12-c	1	28.35	M
11	GP318	1	28.7	M
11	Cyt-c red 30kD	1	28.7	M
11	S1a10-b	1	28.94	M_RGA	translation initiation factor EiF-5
11	GP518	1	29.02	M
11	32/49.L	1	29.12	M
11	GP161	1	29.18	M
11	At1B9-d	1	29.2	M
11	35/48.a	1	29.22	M
11	PBA3-14	1	29.7	M
11	AIF22_6	1	29.83	M
11	Sut1	1	29.95	M
11	TG105-a	2	30.03	M			R3a
11	36/50.e	1	30.1	M
11	GP283	1	30.16	M
11	Sol01	1	30.19	M
11	St1.2.1-a	1	30.35	M_RGA	RGA
11	BA202k7	1	30.35	M_RGA	BAC including RGA
11	BA157f6	1	30.35	M_RGA	BAC including RGA
11	BA116j10	1	30.35	M_RGA	BAC including RGA
11	GP250	1	30.35	M								Collins99_I88_111, FF
11	BA88b3	2	30.35	M_RGA	BAC including RGA
11	BA52i9	1	30.35	M_RGA	BAC including RGA
11	BA51k12	1	30.35	M_RGA	BAC including RGA
11	GP185	5	30.35	M
11	At1A6-b	1	30.35	M
11	BA228d23	2	30.61	M_RGA	BAC including RGA
11	B5.198r	1	30.87	M
11	Ci19	1	31.08	M
11	STM0037	4	31.12	M
11	GP320	1	31.39	M
11	46/42.j	1	31.4	M
11	S2f9-a	1	31.54	M
11	RGL121o1-b	1	31.54	M_RGA	RGA
11	P3c9-b	1	31.95	M
11	GP198-a	2	32.1	M
11	C3349n30	1	32.12	M
11	32/48.b	1	32.46	M
11	E4560m13	1	33.03	M
11	STG0004	1	33.05	M
11	C4559n11	1	33.05	M
11	GP17(c)	1	33.21	M
11	S1d9-a	1	33.35	M
11	35/54.A	1	33.41	M
11	Nia	1	33.76	M
11	45/59.G	1	34.05	M
11	C3347n42	1	34.13	M
11	P117	1	34.58	M
11	TG47	3	34.68	M
11	36/50.b	1	35	M
11	St3.3.13-b	1	35.16	M_RGA	RGA
11	E3251n18	1	35.41	M
11	TG44	5	35.52	M
11	P7h9-b	1	35.84	M
11	CP117	4	36.02	M
11	OSM-8e	1	36.45	M_DRL	osmotin-like gene
11	GP264-b	1	36.45	M
11	At2E5-a	1	36.45	M
11	FES	1	36.46	M
11	St3.3.11	1	36.89	M_RGA	RGA
11	MQTL_2_Late_blight		36.91	Q				31.475	42.345	Late_blight
11	P1h3	1	37.45	M
11	CD18	1	37.65	M
11	31/39.F	1	37.69	M
11	St1.2.1-d	1	37.81	M_RGA	RGA
11	STM5109	5	37.84	M
11	CT107A	3	37.85	M
11	S1b2-a	1	37.89	M
11	GP232	1	38.14	M
11	GP505-a	1	38.24	M
11	St1.2.1-c	1	38.43	M_RGA	RGA
11	TG46	3	38.54	M
11	CT55	3	38.63	M
11	STM2005	2	38.64	M
11	STI0028	2	38.78	M
11	S1d1	1	39.17	M
11	C3548n11	1	39.55	M
11	S1g5-b	1	39.6	M
11	P1g4	1	39.81	M
11	CT107	1	39.86	M
11	TG384	1	39.98	M
11	GP38	7	40.03	M
11	P10g7-a	1	40.03	M
11	S2g8	1	40.03	M
11	At1C8-d	1	40.03	M
11	683	1	40.12	M_DRL	osmotin-like sequence
11	StAOS2	1	40.4	M_DRL	Solanum tuberosum allene oxide synthase
11	At2G1-a	1	40.46	M
11	C4350m24	1	40.86	M
11	E3554m02	1	40.89	M
11	S1g2-h	1	41.93	M
11	TG30	4	42.36	M
11	TG36	7	42.73	M
11	STI0046a	1	42.77	M
11	CT107C	4	43.24	M
11	C4451n8	1	43.53	M
11	TG439	2	44.85	M
11	TG26	3	45.02	M		R3b
11	MQTL_2_Maturity		45.66	Q		R5 to R11		45.185	46.135	Maturity
11	STI0046	1	45.82	M		Rpi-pcs
11	GP250a	5	46.11	M
11	C4362n02	1	46.73	M
11	Dbe	1	47	M
11	TG400	2	47.25	M
11	C4350m29	1	47.74	M
11	TG393	2	48.42	M
11	STM0025	6	48.7	M
11	STM5137	1	48.82	M
11	GP174(b)	1	50.03	M
11	e31m37-270	1	54.7	M
11	P75M48-300	1	58.7	M
11	EB9	1	64	M
11	C3349m14	1	64.24	M
11	EJ10	1	76	M
12	E3561m04	1	0	M
12	GP514	1	7.37	M
12	E3558n23	1	7.7	M
12	HB7	1	10.64	M
12	E3251n57	1	12.3	M
12	CP134a	1	20.57	M
12	E3549m12	1	22.4	M
12	S2g1	1	26.37	M_DRL	catalase
[truncated: 174 more rows]
