# Supplementary material for: Construction of a potato consensus map and QTL meta-analysis offer new insights into the genetic architecture of late blight resistance and plant maturity traits
Source: BMC Plant Biol. 2011 Jan 19;11:16. doi: 10.1186/1471-2229-11-16 (PMC3037844; doi:10.1186/1471-2229-11-16)
Supplement: Additional file 2 — Criterion values of the meta-QTL models. The values of the AIC, AICc, AIC3, BIC and AWE criteria provided by the MetaQTL software are listed for the twelve chromosomes (first column), for both maturity and late blight resistance traits (second column), and for all possible meta-QTL models (third column, K is the number of hypothetic meta-QTLs of a model). "Delta" is the rescaled value of the criterion, it is the difference between the value of the given model and the value of the best model. The weight is the "weight of evidence" of the model, the higher it is, the more confidence we can have in the corresponding model. [file 1471-2229-11-16-S2.XLS]

## Sheet: Feuil1
Chromosome	Trait	K	Criterion	Value	Delta	Weight
1	Late_blight	1	AIC	99.9	5.91	0.04
1	Late_blight	2	AIC	93.99	0	0.75
1	Late_blight	3	AIC	96.88	2.89	0.18
1	Late_blight	4	AIC	100.88	6.89	0.02
1	Late_blight	5	AIC	104.63	10.64	0
1	Late_blight	6	AIC	108.63	14.64	0
1	Late_blight	7	AIC	112.63	18.64	0
1	Late_blight	8	AIC	116.63	22.64	0
1	Late_blight	9	AIC	120.63	26.64	0
1	Late_blight	10	AIC	108.07	14.08	0
1	Late_blight	1	AICc	100.4	2.41	0.22
1	Late_blight	2	AICc	97.99	0	0.74
1	Late_blight	3	AICc	111.88	13.89	0
1	Late_blight	4	AICc	156.88	58.89	0
1	Late_blight	5	AICc	104.63	6.64	0.03
1	Late_blight	6	AICc	108.63	10.64	0
1	Late_blight	7	AICc	112.63	14.64	0
1	Late_blight	8	AICc	116.63	18.64	0
1	Late_blight	9	AICc	120.63	22.64	0
1	Late_blight	10	AICc	108.07	10.08	0
1	Late_blight	1	AIC3	100.9	3.91	0.11
1	Late_blight	2	AIC3	96.99	0	0.81
1	Late_blight	3	AIC3	101.88	4.89	0.07
1	Late_blight	4	AIC3	107.88	10.89	0
1	Late_blight	5	AIC3	113.63	16.64	0
1	Late_blight	6	AIC3	119.63	22.64	0
1	Late_blight	7	AIC3	125.63	28.64	0
1	Late_blight	8	AIC3	131.63	34.64	0
1	Late_blight	9	AIC3	137.63	40.64	0
1	Late_blight	10	AIC3	118.07	21.08	0
1	Late_blight	1	BIC	100.21	5.31	0.06
1	Late_blight	2	BIC	94.9	0	0.79
1	Late_blight	3	BIC	98.39	3.49	0.14
1	Late_blight	4	BIC	103	8.1	0.01
1	Late_blight	5	BIC	107.35	12.46	0
1	Late_blight	6	BIC	111.96	17.06	0
1	Late_blight	7	BIC	116.56	21.67	0
1	Late_blight	8	BIC	121.17	26.27	0
1	Late_blight	9	BIC	125.78	30.88	0
1	Late_blight	10	BIC	111.1	16.2	0
1	Late_blight	1	AWE	105.51	3.46	0.15
1	Late_blight	2	AWE	102.05	0	0.85
1	Late_blight	3	AWE	113.28	11.22	0
1	Late_blight	4	AWE	128.49	26.43	0
1	Late_blight	5	AWE	142.28	40.23	0
1	Late_blight	6	AWE	157.49	55.44	0
1	Late_blight	7	AWE	172.7	70.65	0
1	Late_blight	8	AWE	187.91	85.86	0
1	Late_blight	9	AWE	203.12	101.07	0
1	Late_blight	10	AWE	141.35	39.29	0
1	Maturity	1	AIC	340.6	315.81	0
1	Maturity	2	AIC	122.42	97.63	0
1	Maturity	3	AIC	24.79	0	1
1	Maturity	1	AICc	344.6	319.81	0
1	Maturity	2	AICc	122.42	97.63	0
1	Maturity	3	AICc	24.79	0	1
1	Maturity	1	AIC3	341.6	313.81	0
1	Maturity	2	AIC3	125.42	97.63	0
1	Maturity	3	AIC3	27.79	0	1
1	Maturity	1	BIC	339.7	317.61	0
1	Maturity	2	BIC	119.72	97.63	0
1	Maturity	3	BIC	22.09	0	1
1	Maturity	1	AWE	343.8	316.01	0
1	Maturity	2	AWE	128.19	100.4	0
1	Maturity	3	AWE	27.79	0	1
2	Late_blight	1	AIC	150.05	94.99	0
2	Late_blight	2	AIC	59.04	3.99	0.09
2	Late_blight	3	AIC	55.05	0	0.7
2	Late_blight	4	AIC	59.05	4	0.09
2	Late_blight	5	AIC	63.05	8	0.01
2	Late_blight	6	AIC	58.88	3.83	0.1
2	Late_blight	1	AICc	151.05	95.99	0
2	Late_blight	2	AICc	71.04	15.99	0
2	Late_blight	3	AICc	55.05	0	0.77
2	Late_blight	4	AICc	59.05	4	0.1
2	Late_blight	5	AICc	63.05	8	0.01
2	Late_blight	6	AICc	58.88	3.83	0.11
2	Late_blight	1	AIC3	151.05	90.99	0
2	Late_blight	2	AIC3	62.04	1.99	0.24
2	Late_blight	3	AIC3	60.05	0	0.66
2	Late_blight	4	AIC3	66.05	6	0.03
2	Late_blight	5	AIC3	72.05	12	0
2	Late_blight	6	AIC3	64.88	4.83	0.06
2	Late_blight	1	BIC	149.84	95.83	0
2	Late_blight	2	BIC	58.42	4.41	0.08
2	Late_blight	3	BIC	54.01	0	0.68
2	Late_blight	4	BIC	57.6	3.58	0.11
2	Late_blight	5	BIC	61.18	7.17	0.02
2	Late_blight	6	BIC	57.63	3.62	0.11
2	Late_blight	1	AWE	154.63	88.84	0
2	Late_blight	2	AWE	65.79	0	0.6
2	Late_blight	3	AWE	66.81	1.02	0.36
2	Late_blight	4	AWE	79.98	14.19	0
2	Late_blight	5	AWE	93.15	27.35	0
2	Late_blight	6	AWE	71.18	5.39	0.04
3	Maturity	1	AIC	103.35	75.49	0
3	Maturity	2	AIC	36.25	8.39	0.01
3	Maturity	3	AIC	27.86	0	0.99
3	Maturity	1	AICc	107.35	79.49	0
3	Maturity	2	AICc	36.25	8.39	0.01
3	Maturity	3	AICc	27.86	0	0.99
3	Maturity	1	AIC3	104.35	73.49	0
3	Maturity	2	AIC3	39.25	8.39	0.01
3	Maturity	3	AIC3	30.86	0	0.99
3	Maturity	1	BIC	102.45	77.29	0
3	Maturity	2	BIC	33.54	8.39	0.01
3	Maturity	3	BIC	25.15	0	0.99
3	Maturity	1	AWE	106.55	75.69	0
3	Maturity	2	AWE	42.02	11.16	0
3	Maturity	3	AWE	30.86	0	1
3	Late_blight	1	AIC	414.13	297.11	0
3	Late_blight	2	AIC	126.73	9.72	0.01
3	Late_blight	3	AIC	117.01	0	0.86
3	Late_blight	4	AIC	121.01	4	0.12
3	Late_blight	5	AIC	125.01	8	0.02
3	Late_blight	6	AIC	129.01	12	0
3	Late_blight	7	AIC	133.01	16	0
3	Late_blight	8	AIC	137.01	20	0
3	Late_blight	9	AIC	141.01	24	0
3	Late_blight	10	AIC	145.01	28	0
3	Late_blight	15	AIC	144.15	27.14	0
3	Late_blight	1	AICc	414.43	290.75	0
3	Late_blight	2	AICc	128.91	5.23	0.07
3	Late_blight	3	AICc	123.68	0	0.93
3	Late_blight	4	AICc	137.01	13.33	0
3	Late_blight	5	AICc	161.01	37.33	0
3	Late_blight	6	AICc	217.01	93.33	0
3	Late_blight	7	AICc	497.01	373.33	0
3	Late_blight	8	AICc	137.01	13.33	0
3	Late_blight	9	AICc	141.01	17.33	0
3	Late_blight	10	AICc	145.01	21.33	0
3	Late_blight	15	AICc	144.15	20.47	0
3	Late_blight	1	AIC3	415.13	293.11	0
3	Late_blight	2	AIC3	129.73	7.72	0.02
3	Late_blight	3	AIC3	122.01	0	0.93
3	Late_blight	4	AIC3	128.01	6	0.05
3	Late_blight	5	AIC3	134.01	12	0
3	Late_blight	6	AIC3	140.01	18	0
3	Late_blight	7	AIC3	146.01	24	0
3	Late_blight	8	AIC3	152.01	30	0
3	Late_blight	9	AIC3	158.01	36	0
3	Late_blight	10	AIC3	164.01	42	0
3	Late_blight	15	AIC3	159.15	37.14	0
3	Late_blight	1	BIC	414.83	294.28	0
3	Late_blight	2	BIC	128.85	8.3	0.01
3	Late_blight	3	BIC	120.55	0	0.92
3	Late_blight	4	BIC	125.97	5.42	0.06
3	Late_blight	5	BIC	131.39	10.83	0
3	Late_blight	6	BIC	136.8	16.25	0
3	Late_blight	7	BIC	142.22	21.66	0
3	Late_blight	8	BIC	147.63	27.08	0
3	Late_blight	9	BIC	153.05	32.5	0
3	Late_blight	10	BIC	158.47	37.91	0
3	Late_blight	15	BIC	154.78	34.22	0
3	Late_blight	1	AWE	420.54	290.95	0
3	Late_blight	2	AWE	133.24	3.64	0.14
3	Late_blight	3	AWE	129.59	0	0.86
3	Late_blight	4	AWE	146.43	16.83	0
3	Late_blight	5	AWE	163.26	33.66	0
3	Late_blight	6	AWE	180.09	50.5	0
3	Late_blight	7	AWE	196.92	67.33	0
3	Late_blight	8	AWE	213.76	84.16	0
3	Late_blight	9	AWE	230.59	100.99	0
3	Late_blight	10	AWE	247.42	117.83	0
3	Late_blight	15	AWE	203.34	73.74	0
4	Maturity	1	AIC	17.51	0	0.8
4	Maturity	2	AIC	21.51	4	0.11
4	Maturity	3	AIC	21.95	4.44	0.09
4	Maturity	1	AICc	21.51	0	0.36
4	Maturity	2	AICc	21.51	0	0.36
4	Maturity	3	AICc	21.95	0.44	0.29
4	Maturity	1	AIC3	18.51	0	0.92
4	Maturity	2	AIC3	24.51	6	0.05
4	Maturity	3	AIC3	24.95	6.44	0.04
4	Maturity	1	BIC	16.6	0	0.62
4	Maturity	2	BIC	18.8	2.2	0.21
4	Maturity	3	BIC	19.24	2.64	0.17
4	Maturity	1	AWE	20.7	0	0.98
4	Maturity	2	AWE	31.1	10.39	0.01
4	Maturity	3	AWE	28.78	8.08	0.02
4	Late_blight	1	AIC	169.98	49.32	0
4	Late_blight	2	AIC	123.09	2.43	0.2
4	Late_blight	3	AIC	120.66	0	0.69
4	Late_blight	4	AIC	124.66	4	0.09
4	Late_blight	5	AIC	128.66	8	0.01
4	Late_blight	6	AIC	132.66	12	0
4	Late_blight	7	AIC	136.66	16	0
4	Late_blight	8	AIC	140.66	20	0
4	Late_blight	9	AIC	144.66	24	0
4	Late_blight	10	AIC	148.66	28	0
4	Late_blight	15	AIC	143.97	23.32	0
4	Late_blight	1	AICc	170.28	45.01	0
4	Late_blight	2	AICc	125.27	0	0.74
4	Late_blight	3	AICc	127.32	2.05	0.26
4	Late_blight	4	AICc	140.66	15.39	0
4	Late_blight	5	AICc	164.66	39.39	0
4	Late_blight	6	AICc	220.66	95.39	0
4	Late_blight	7	AICc	500.66	375.39	0
4	Late_blight	8	AICc	140.66	15.39	0
4	Late_blight	9	AICc	144.66	19.39	0
4	Late_blight	10	AICc	148.66	23.39	0
4	Late_blight	15	AICc	143.97	18.71	0
4	Late_blight	1	AIC3	170.98	45.32	0
4	Late_blight	2	AIC3	126.09	0.43	0.43
4	Late_blight	3	AIC3	125.66	0	0.54
4	Late_blight	4	AIC3	131.66	6	0.03
4	Late_blight	5	AIC3	137.66	12	0
4	Late_blight	6	AIC3	143.66	18	0
4	Late_blight	7	AIC3	149.66	24	0
4	Late_blight	8	AIC3	155.66	30	0
4	Late_blight	9	AIC3	161.66	36	0
4	Late_blight	10	AIC3	167.66	42	0
4	Late_blight	15	AIC3	158.97	33.32	0
4	Late_blight	1	BIC	170.68	46.49	0
4	Late_blight	2	BIC	125.21	1.01	0.36
4	Late_blight	3	BIC	124.2	0	0.6
4	Late_blight	4	BIC	129.61	5.42	0.04
4	Late_blight	5	BIC	135.03	10.83	0
4	Late_blight	6	BIC	140.44	16.25	0
4	Late_blight	7	BIC	145.86	21.66	0
4	Late_blight	8	BIC	151.28	27.08	0
4	Late_blight	9	BIC	156.69	32.5	0
4	Late_blight	10	BIC	162.11	37.91	0
4	Late_blight	15	BIC	154.59	30.4	0
4	Late_blight	1	AWE	176.39	45.71	0
4	Late_blight	2	AWE	130.69	0	0.63
4	Late_blight	3	AWE	131.72	1.03	0.37
4	Late_blight	4	AWE	148.55	17.87	0
4	Late_blight	5	AWE	165.38	34.7	0
4	Late_blight	6	AWE	182.22	51.53	0
4	Late_blight	7	AWE	199.05	68.36	0
4	Late_blight	8	AWE	215.88	85.19	0
4	Late_blight	9	AWE	232.71	102.03	0
4	Late_blight	10	AWE	249.55	118.86	0
4	Late_blight	15	AWE	206.48	75.8	0
5	Maturity	1	AIC	43.86	0	0.86
5	Maturity	2	AIC	47.86	4	0.12
5	Maturity	3	AIC	51.86	8	0.02
5	Maturity	4	AIC	55.86	12	0
5	Maturity	5	AIC	59.86	16	0
5	Maturity	6	AIC	63.86	20	0
5	Maturity	7	AIC	67.86	24	0
5	Maturity	8	AIC	59.5	15.65	0
5	Maturity	1	AICc	44.52	0	0.99
5	Maturity	2	AICc	53.86	9.33	0.01
5	Maturity	3	AICc	81.86	37.33	0
5	Maturity	4	AICc	55.86	11.33	0
5	Maturity	5	AICc	59.86	15.33	0
5	Maturity	6	AICc	63.86	19.33	0
5	Maturity	7	AICc	67.86	23.33	0
5	Maturity	8	AICc	59.5	14.98	0
5	Maturity	1	AIC3	44.86	0	0.95
5	Maturity	2	AIC3	50.86	6	0.05
5	Maturity	3	AIC3	56.86	12	0
5	Maturity	4	AIC3	62.86	18	0
5	Maturity	5	AIC3	68.86	24	0
5	Maturity	6	AIC3	74.86	30	0
5	Maturity	7	AIC3	80.86	36	0
5	Maturity	8	AIC3	67.5	22.65	0
5	Maturity	1	BIC	43.93	0	0.87
5	Maturity	2	BIC	48.09	4.16	0.11
5	Maturity	3	BIC	52.25	8.32	0.01
5	Maturity	4	BIC	56.41	12.48	0
5	Maturity	5	BIC	60.57	16.64	0
5	Maturity	6	BIC	64.73	20.79	0
5	Maturity	7	BIC	68.89	24.95	0
5	Maturity	8	BIC	60.14	16.2	0
5	Maturity	1	AWE	49.01	0	1
5	Maturity	2	AWE	63.33	14.32	0
5	Maturity	3	AWE	77.65	28.64	0
5	Maturity	4	AWE	91.97	42.95	0
5	Maturity	5	AWE	106.29	57.27	0
5	Maturity	6	AWE	120.6	71.59	0
5	Maturity	7	AWE	134.92	85.91	0
5	Maturity	8	AWE	94.6	45.59	0
5	Late_blight	1	AIC	388.66	232.13	0
5	Late_blight	2	AIC	156.72	0.19	0.44
5	Late_blight	3	AIC	156.53	0	0.48
5	Late_blight	4	AIC	160.53	4	0.07
5	Late_blight	5	AIC	164.53	8	0.01
5	Late_blight	6	AIC	168.53	12	0
5	Late_blight	7	AIC	172.53	16	0
5	Late_blight	8	AIC	176.53	20	0
5	Late_blight	9	AIC	180.53	24	0
5	Late_blight	10	AIC	184.53	28	0
5	Late_blight	21	AIC	191.26	34.74	0
5	Late_blight	1	AICc	388.87	230.73	0
5	Late_blight	2	AICc	158.13	0	0.77
5	Late_blight	3	AICc	160.53	2.4	0.23
5	Late_blight	4	AICc	169.14	11.01	0
5	Late_blight	5	AICc	180.89	22.76	0
5	Late_blight	6	AICc	197.86	39.73	0
5	Late_blight	7	AICc	224.53	66.4	0
5	Late_blight	8	AICc	272.53	114.4	0
5	Late_blight	9	AICc	384.53	226.4	0
5	Late_blight	10	AICc	944.53	786.4	0
5	Late_blight	21	AICc	191.26	33.13	0
5	Late_blight	1	AIC3	389.66	229.94	0
5	Late_blight	2	AIC3	159.72	0	0.7
5	Late_blight	3	AIC3	161.53	1.81	0.28
5	Late_blight	4	AIC3	167.53	7.81	0.01
5	Late_blight	5	AIC3	173.53	13.81	0
5	Late_blight	6	AIC3	179.53	19.81	0
5	Late_blight	7	AIC3	185.53	25.81	0
5	Late_blight	8	AIC3	191.53	31.81	0
5	Late_blight	9	AIC3	197.53	37.81	0
5	Late_blight	10	AIC3	203.53	43.81	0
5	Late_blight	21	AIC3	212.26	52.54	0
5	Late_blight	1	BIC	389.7	229.85	0
5	Late_blight	2	BIC	159.85	0	0.71
5	Late_blight	3	BIC	161.75	1.9	0.28
5	Late_blight	4	BIC	167.84	7.99	0.01
5	Late_blight	5	BIC	173.93	14.08	0
5	Late_blight	6	BIC	180.02	20.17	0
5	Late_blight	7	BIC	186.11	26.25	0
5	Late_blight	8	BIC	192.2	32.34	0
5	Late_blight	9	BIC	198.29	38.43	0
5	Late_blight	10	BIC	204.38	44.52	0
5	Late_blight	21	BIC	213.2	53.35	0
5	Late_blight	1	AWE	395.75	231.09	0
5	Late_blight	2	AWE	164.66	0	0.99
5	Late_blight	3	AWE	174.17	9.52	0.01
5	Late_blight	4	AWE	192.35	27.69	0
5	Late_blight	5	AWE	210.53	45.87	0
5	Late_blight	6	AWE	228.71	64.05	0
5	Late_blight	7	AWE	246.88	82.23	0
5	Late_blight	8	AWE	265.06	100.41	0
5	Late_blight	9	AWE	283.24	118.58	0
5	Late_blight	10	AWE	301.42	136.76	0
5	Late_blight	21	AWE	311.05	146.39	0
6	Late_blight	1	AIC	120.44	51.44	0
6	Late_blight	2	AIC	69	0	0.51
6	Late_blight	3	AIC	69.49	0.5	0.4
6	Late_blight	4	AIC	73.49	4.5	0.05
6	Late_blight	5	AIC	77.49	8.5	0.01
6	Late_blight	6	AIC	81.49	12.5	0
6	Late_blight	7	AIC	74.5	5.5	0.03
6	Late_blight	1	AICc	121.24	44.24	0
6	Late_blight	2	AICc	77	0	0.09
6	Late_blight	3	AICc	129.49	52.5	0
6	Late_blight	4	AICc	73.49	-3.5	0.52
6	Late_blight	5	AICc	77.49	0.5	0.07
6	Late_blight	6	AICc	81.49	4.5	0.01
6	Late_blight	7	AICc	74.5	-2.5	0.31
6	Late_blight	1	AIC3	121.44	49.44	0
6	Late_blight	2	AIC3	72	0	0.76
6	Late_blight	3	AIC3	74.49	2.5	0.22
6	Late_blight	4	AIC3	80.49	8.5	0.01
6	Late_blight	5	AIC3	86.49	14.5	0
6	Late_blight	6	AIC3	92.49	20.5	0
6	Late_blight	7	AIC3	81.5	9.5	0.01
6	Late_blight	1	BIC	120.39	51.55	0
6	Late_blight	2	BIC	68.84	0	0.49
6	Late_blight	3	BIC	69.22	0.39	0.41
6	Late_blight	4	BIC	73.12	4.28	0.06
6	Late_blight	5	BIC	77.01	8.17	0.01
6	Late_blight	6	BIC	80.9	12.06	0
6	Late_blight	7	BIC	74.13	5.29	0.03
6	Late_blight	1	AWE	125.34	48.41	0
6	Late_blight	2	AWE	76.93	0	0.96
6	Late_blight	3	AWE	83.5	6.57	0.04
6	Late_blight	4	AWE	97.29	20.36	0
6	Late_blight	5	AWE	111.07	34.14	0
6	Late_blight	6	AWE	124.85	47.93	0
6	Late_blight	7	AWE	92.52	15.59	0
6	Maturity	1	AIC	47.84	0.99	0.33
6	Maturity	2	AIC	46.85	0	0.54
6	Maturity	3	AIC	50.85	4	0.07
6	Maturity	4	AIC	54.85	8	0.01
6	Maturity	5	AIC	52.03	5.18	0.04
6	Maturity	1	AICc	49.17	0	0.58
6	Maturity	2	AICc	70.85	21.68	0
6	Maturity	3	AICc	50.85	1.68	0.25
6	Maturity	4	AICc	54.85	5.68	0.03
6	Maturity	5	AICc	52.03	2.86	0.14
6	Maturity	1	AIC3	48.84	0	0.61
6	Maturity	2	AIC3	49.85	1.01	0.36
6	Maturity	3	AIC3	55.85	7.01	0.02
6	Maturity	4	AIC3	61.85	13.01	0
6	Maturity	5	AIC3	57.03	8.19	0.01
6	Maturity	1	BIC	47.45	1.77	0.23
6	Maturity	2	BIC	45.68	0	0.57
6	Maturity	3	BIC	48.9	3.22	0.11
6	Maturity	4	BIC	52.12	6.44	0.02
6	Maturity	5	BIC	50.08	4.4	0.06
6	Maturity	1	AWE	52.06	0	0.87
6	Maturity	2	AWE	55.83	3.77	0.13
6	Maturity	3	AWE	68.27	16.21	0
6	Maturity	4	AWE	80.71	28.65	0
6	Maturity	5	AWE	64.91	12.85	0
7	Late_blight	1	AIC	40.26	0.91	0.35
7	Late_blight	2	AIC	39.35	0	0.56
7	Late_blight	3	AIC	43.35	4	0.08
7	Late_blight	4	AIC	47.35	8	0.01
7	Late_blight	5	AIC	51.35	12	0
7	Late_blight	6	AIC	55.35	16	0
7	Late_blight	7	AIC	49.45	10.1	0
7	Late_blight	1	AICc	41.06	0	0.9
7	Late_blight	2	AICc	47.35	6.29	0.04
7	Late_blight	3	AICc	103.35	62.29	0
7	Late_blight	4	AICc	47.35	6.29	0.04
7	Late_blight	5	AICc	51.35	10.29	0.01
7	Late_blight	6	AICc	55.35	14.29	0
7	Late_blight	7	AICc	49.45	8.39	0.01
7	Late_blight	1	AIC3	41.26	0	0.62
7	Late_blight	2	AIC3	42.35	1.09	0.36
7	Late_blight	3	AIC3	48.35	7.09	0.02
7	Late_blight	4	AIC3	54.35	13.09	0
7	Late_blight	5	AIC3	60.35	19.09	0
7	Late_blight	6	AIC3	66.35	25.09	0
7	Late_blight	7	AIC3	56.45	15.19	0
7	Late_blight	1	BIC	40.2	1.02	0.34
7	Late_blight	2	BIC	39.18	0	0.56
7	Late_blight	3	BIC	43.08	3.89	0.08
7	Late_blight	4	BIC	46.97	7.78	0.01
7	Late_blight	5	BIC	50.86	11.68	0
7	Late_blight	6	BIC	54.75	15.57	0
7	Late_blight	7	BIC	49.07	9.88	0
7	Late_blight	1	AWE	45.15	0	0.87
7	Late_blight	2	AWE	49.03	3.88	0.13
7	Late_blight	3	AWE	62.81	17.66	0
7	Late_blight	4	AWE	76.6	31.45	0
7	Late_blight	5	AWE	90.38	45.23	0
7	Late_blight	6	AWE	104.16	59.01	0
7	Late_blight	7	AWE	74.3	29.15	0
7	Maturity	1	AIC	10.31	0	0.79
7	Maturity	2	AIC	12.95	2.64	0.21
7	Maturity	1	AICc	10.31	0	0.79
7	Maturity	2	AICc	12.95	2.64	0.21
7	Maturity	1	AIC3	11.31	0	0.86
7	Maturity	2	AIC3	14.95	3.64	0.14
7	Maturity	1	BIC	9	0	0.66
7	Maturity	2	BIC	10.34	1.34	0.34
7	Maturity	1	AWE	12.7	0	0.83
7	Maturity	2	AWE	15.85	3.15	0.17
8	Maturity	1	AIC	35.57	0	0.86
8	Maturity	2	AIC	39.57	4	0.12
8	Maturity	3	AIC	43.57	8	0.02
8	Maturity	4	AIC	47.57	12	0
8	Maturity	5	AIC	51.57	16	0
8	Maturity	6	AIC	48.39	12.82	0
8	Maturity	1	AICc	36.57	0	0.96
8	Maturity	2	AICc	51.57	15	0
8	Maturity	3	AICc	43.57	7	0.03
8	Maturity	4	AICc	47.57	11	0
8	Maturity	5	AICc	51.57	15	0
8	Maturity	6	AICc	48.39	11.82	0
8	Maturity	1	AIC3	36.57	0	0.95
8	Maturity	2	AIC3	42.57	6	0.05
8	Maturity	3	AIC3	48.57	12	0
8	Maturity	4	AIC3	54.57	18	0
8	Maturity	5	AIC3	60.57	24	0
8	Maturity	6	AIC3	54.39	17.82	0
8	Maturity	1	BIC	35.36	0	0.83
8	Maturity	2	BIC	38.94	3.58	0.14
8	Maturity	3	BIC	42.53	7.17	0.02
8	Maturity	4	BIC	46.11	10.75	0
8	Maturity	5	BIC	49.69	14.33	0
8	Maturity	6	BIC	47.14	11.78	0
8	Maturity	1	AWE	40.15	0	1
8	Maturity	2	AWE	53.32	13.17	0
8	Maturity	3	AWE	66.49	26.33	0
8	Maturity	4	AWE	79.65	39.5	0
8	Maturity	5	AWE	92.82	52.67	0
8	Maturity	6	AWE	71.29	31.14	0
8	Late_blight	1	AIC	133.07	34.04	0
8	Late_blight	2	AIC	103.62	4.6	0.07
8	Late_blight	3	AIC	99.02	0	0.67
8	Late_blight	4	AIC	101.21	2.19	0.22
8	Late_blight	5	AIC	105.21	6.19	0.03
8	Late_blight	6	AIC	109.21	10.19	0
8	Late_blight	7	AIC	113.21	14.19	0
8	Late_blight	8	AIC	117.21	18.19	0
8	Late_blight	9	AIC	121.21	22.19	0
8	Late_blight	12	AIC	116.54	17.52	0
8	Late_blight	1	AICc	133.47	26.85	0
8	Late_blight	2	AICc	106.62	0	0.62
8	Late_blight	3	AICc	109.02	2.4	0.19
8	Late_blight	4	AICc	129.21	22.59	0
8	Late_blight	5	AICc	195.21	88.59	0
8	Late_blight	6	AICc	109.21	2.59	0.17
8	Late_blight	7	AICc	113.21	6.59	0.02
8	Late_blight	8	AICc	117.21	10.59	0
8	Late_blight	9	AICc	121.21	14.59	0
8	Late_blight	12	AICc	116.54	9.92	0
8	Late_blight	1	AIC3	134.07	30.04	0
8	Late_blight	2	AIC3	106.62	2.6	0.19
8	Late_blight	3	AIC3	104.02	0	0.71
8	Late_blight	4	AIC3	108.21	4.19	0.09
8	Late_blight	5	AIC3	114.21	10.19	0
8	Late_blight	6	AIC3	120.21	16.19	0
8	Late_blight	7	AIC3	126.21	22.19	0
8	Late_blight	8	AIC3	132.21	28.19	0
8	Late_blight	9	AIC3	138.21	34.19	0
8	Late_blight	12	AIC3	128.54	24.52	0
8	Late_blight	1	BIC	133.55	32.1	0
8	Late_blight	2	BIC	105.08	3.63	0.12
8	Late_blight	3	BIC	101.45	0	0.72
8	Late_blight	4	BIC	104.61	3.16	0.15
8	Late_blight	5	BIC	109.58	8.13	0.01
8	Late_blight	6	BIC	114.55	13.1	0
8	Late_blight	7	BIC	119.52	18.07	0
8	Late_blight	8	BIC	124.49	23.04	0
8	Late_blight	9	BIC	129.46	28.01	0
8	Late_blight	12	BIC	122.36	20.91	0
8	Late_blight	1	AWE	139.04	25.05	0
8	Late_blight	2	AWE	113.99	0	0.81
8	Late_blight	3	AWE	116.91	2.92	0.19
8	Late_blight	4	AWE	128.05	14.06	0
8	Late_blight	5	AWE	143.99	30	0
8	Late_blight	6	AWE	159.93	45.94	0
8	Late_blight	7	AWE	175.87	61.88	0
8	Late_blight	8	AWE	191.81	77.82	0
8	Late_blight	9	AWE	207.75	93.76	0
8	Late_blight	12	AWE	161.6	47.61	0
9	Late_blight	1	AIC	55.27	0	0.83
9	Late_blight	2	AIC	58.71	3.44	0.15
9	Late_blight	3	AIC	62.71	7.44	0.02
9	Late_blight	4	AIC	66.71	11.44	0
9	Late_blight	5	AIC	70.71	15.44	0
9	Late_blight	6	AIC	74.71	19.44	0
9	Late_blight	8	AIC	70.92	15.65	0
9	Late_blight	1	AICc	55.94	0	0.98
9	Late_blight	2	AICc	64.71	8.77	0.01
9	Late_blight	3	AICc	92.71	36.77	0
9	Late_blight	4	AICc	66.71	10.77	0
9	Late_blight	5	AICc	70.71	14.77	0
9	Late_blight	6	AICc	74.71	18.77	0
9	Late_blight	8	AICc	70.92	14.99	0
9	Late_blight	1	AIC3	56.27	0	0.94
9	Late_blight	2	AIC3	61.71	5.44	0.06
9	Late_blight	3	AIC3	67.71	11.44	0
9	Late_blight	4	AIC3	73.71	17.44	0
9	Late_blight	5	AIC3	79.71	23.44	0
9	Late_blight	6	AIC3	85.71	29.44	0
9	Late_blight	8	AIC3	78.92	22.65	0
9	Late_blight	1	BIC	55.35	0	0.84
9	Late_blight	2	BIC	58.94	3.59	0.14
9	Late_blight	3	BIC	63.1	7.75	0.02
9	Late_blight	4	BIC	67.26	11.91	0
9	Late_blight	5	BIC	71.42	16.07	0
9	Late_blight	6	BIC	75.58	20.23	0
9	Late_blight	8	BIC	71.56	16.21	0
9	Late_blight	1	AWE	60.43	0	1
9	Late_blight	2	AWE	72.11	11.68	0
9	Late_blight	3	AWE	86.43	26	0
9	Late_blight	4	AWE	100.74	40.32	0
9	Late_blight	5	AWE	115.06	54.63	0
9	Late_blight	6	AWE	129.38	68.95	0
9	Late_blight	8	AWE	104.51	44.08	0
10	Late_blight	1	AIC	123.73	7.56	0.01
10	Late_blight	2	AIC	116.17	0	0.5
10	Late_blight	3	AIC	116.52	0.35	0.42
10	Late_blight	4	AIC	120.52	4.35	0.06
10	Late_blight	5	AIC	124.52	8.35	0.01
10	Late_blight	6	AIC	128.52	12.35	0
10	Late_blight	7	AIC	132.52	16.35	0
10	Late_blight	8	AIC	136.52	20.35	0
10	Late_blight	9	AIC	140.52	24.35	0
10	Late_blight	10	AIC	144.52	28.35	0
10	Late_blight	15	AIC	138.61	22.44	0
10	Late_blight	1	AICc	124.04	5.68	0.05
10	Late_blight	2	AICc	118.36	0	0.87
10	Late_blight	3	AICc	123.19	4.84	0.08
10	Late_blight	4	AICc	136.52	18.17	0
10	Late_blight	5	AICc	160.52	42.17	0
10	Late_blight	6	AICc	216.52	98.17	0
10	Late_blight	7	AICc	496.52	378.17	0
10	Late_blight	8	AICc	136.52	18.17	0
10	Late_blight	9	AICc	140.52	22.17	0
10	Late_blight	10	AICc	144.52	26.17	0
10	Late_blight	15	AICc	138.61	20.25	0
10	Late_blight	1	AIC3	124.73	5.56	0.04
10	Late_blight	2	AIC3	119.17	0	0.72
10	Late_blight	3	AIC3	121.52	2.35	0.22
10	Late_blight	4	AIC3	127.52	8.35	0.01
10	Late_blight	5	AIC3	133.52	14.35	0
10	Late_blight	6	AIC3	139.52	20.35	0
10	Late_blight	7	AIC3	145.52	26.35	0
10	Late_blight	8	AIC3	151.52	32.35	0
10	Late_blight	9	AIC3	157.52	38.35	0
10	Late_blight	10	AIC3	163.52	44.35	0
10	Late_blight	15	AIC3	153.61	34.44	0
10	Late_blight	1	BIC	124.44	6.14	0.03
10	Late_blight	2	BIC	118.3	0	0.67
10	Late_blight	3	BIC	120.06	1.77	0.28
10	Late_blight	4	BIC	125.48	7.18	0.02
10	Late_blight	5	BIC	130.9	12.6	0
10	Late_blight	6	BIC	136.31	18.01	0
10	Late_blight	7	BIC	141.73	23.43	0
10	Late_blight	8	BIC	147.14	28.85	0
10	Late_blight	9	BIC	152.56	34.26	0
10	Late_blight	10	BIC	157.98	39.68	0
10	Late_blight	15	BIC	149.23	30.93	0
10	Late_blight	1	AWE	130.15	4.87	0.08
10	Late_blight	2	AWE	125.27	0	0.91
10	Late_blight	3	AWE	135.32	10.05	0.01
10	Late_blight	4	AWE	152.15	26.88	0
10	Late_blight	5	AWE	168.99	43.71	0
10	Late_blight	6	AWE	185.82	60.54	0
10	Late_blight	7	AWE	202.65	77.38	0
10	Late_blight	8	AWE	219.48	94.21	0
10	Late_blight	9	AWE	236.32	111.04	0
10	Late_blight	10	AWE	253.15	127.87	0
10	Late_blight	15	AWE	211.04	85.77	0
11	Maturity	1	AIC	48.5	2.9	0.16
11	Maturity	2	AIC	45.59	0	0.69
11	Maturity	3	AIC	49.4	3.8	0.1
11	Maturity	4	AIC	53.4	7.8	0.01
11	Maturity	5	AIC	57.4	11.8	0
11	Maturity	6	AIC	52.45	6.86	0.02
11	Maturity	1	AICc	49.5	0	0.41
11	Maturity	2	AICc	57.59	8.1	0.01
11	Maturity	3	AICc	49.4	-0.1	0.43
11	Maturity	4	AICc	53.4	3.9	0.06
11	Maturity	5	AICc	57.4	7.9	0.01
11	Maturity	6	AICc	52.45	2.96	0.09
11	Maturity	1	AIC3	49.5	0.9	0.37
11	Maturity	2	AIC3	48.59	0	0.59
11	Maturity	3	AIC3	54.4	5.8	0.03
11	Maturity	4	AIC3	60.4	11.8	0
11	Maturity	5	AIC3	66.4	17.8	0
11	Maturity	6	AIC3	58.45	9.86	0
11	Maturity	1	BIC	48.29	3.32	0.13
11	Maturity	2	BIC	44.97	0	0.69
11	Maturity	3	BIC	48.35	3.39	0.13
11	Maturity	4	BIC	51.94	6.97	0.02
11	Maturity	5	BIC	55.52	10.55	0
11	Maturity	6	BIC	51.21	6.24	0.03
11	Maturity	1	AWE	53.08	0	0.71
11	Maturity	2	AWE	54.83	1.75	0.29
11	Maturity	3	AWE	67.19	14.11	0
11	Maturity	4	AWE	80.36	27.28	0
11	Maturity	5	AWE	93.53	40.45	0
11	Maturity	6	AWE	70.22	17.14	0
11	Late_blight	1	AIC	115.22	15.97	0
11	Late_blight	2	AIC	99.25	0	0.86
11	Late_blight	3	AIC	103.25	4	0.12
11	Late_blight	4	AIC	107.25	8	0.02
11	Late_blight	5	AIC	111.25	12	0
11	Late_blight	6	AIC	115.25	16	0
11	Late_blight	7	AIC	119.25	20	0
11	Late_blight	8	AIC	123.25	24	0
11	Late_blight	9	AIC	127.25	28	0
11	Late_blight	13	AIC	124.18	24.93	0
11	Late_blight	1	AICc	115.59	13.67	0
11	Late_blight	2	AICc	101.92	0	0.99
11	Late_blight	3	AICc	111.82	9.9	0.01
11	Late_blight	4	AICc	129.65	27.73	0
11	Late_blight	5	AICc	171.25	69.33	0
11	Late_blight	6	AICc	379.25	277.33	0
11	Late_blight	7	AICc	119.25	17.33	0
11	Late_blight	8	AICc	123.25	21.33	0
11	Late_blight	9	AICc	127.25	25.33	0
11	Late_blight	13	AICc	124.18	22.26	0
11	Late_blight	1	AIC3	116.22	13.97	0
11	Late_blight	2	AIC3	102.25	0	0.95
11	Late_blight	3	AIC3	108.25	6	0.05
11	Late_blight	4	AIC3	114.25	12	0
11	Late_blight	5	AIC3	120.25	18	0
11	Late_blight	6	AIC3	126.25	24	0
11	Late_blight	7	AIC3	132.25	30	0
11	Late_blight	8	AIC3	138.25	36	0
11	Late_blight	9	AIC3	144.25	42	0
11	Late_blight	13	AIC3	137.18	34.93	0
11	Late_blight	1	BIC	115.79	14.84	0
11	Late_blight	2	BIC	100.95	0	0.92
11	Late_blight	3	BIC	106.08	5.13	0.07
11	Late_blight	4	BIC	111.21	10.26	0.01
11	Late_blight	5	BIC	116.34	15.39	0
11	Late_blight	6	BIC	121.47	20.52	0
11	Late_blight	7	BIC	126.6	25.65	0
11	Late_blight	8	BIC	131.73	30.78	0
11	Late_blight	9	BIC	136.86	35.91	0
11	Late_blight	13	BIC	131.53	30.58	0
11	Late_blight	1	AWE	121.35	14.11	0
11	Late_blight	2	AWE	107.24	0	1
11	Late_blight	3	AWE	123.5	16.26	0
11	Late_blight	4	AWE	139.76	32.52	0
11	Late_blight	5	AWE	156.02	48.78	0
11	Late_blight	6	AWE	172.28	65.04	0
11	Late_blight	7	AWE	188.54	81.3	0
11	Late_blight	8	AWE	204.8	97.56	0
11	Late_blight	9	AWE	221.06	113.82	0
11	Late_blight	13	AWE	181.86	74.62	0
12	Late_blight	1	AIC	85.85	28.05	0
12	Late_blight	2	AIC	57.8	0	0.86
12	Late_blight	3	AIC	61.8	4	0.12
12	Late_blight	4	AIC	65.8	8	0.02
12	Late_blight	5	AIC	69.8	12	0
12	Late_blight	6	AIC	73.8	16	0
12	Late_blight	7	AIC	77.8	20	0
12	Late_blight	8	AIC	81.8	24	0
12	Late_blight	9	AIC	73.93	16.13	0
12	Late_blight	1	AICc	86.42	23.82	0
12	Late_blight	2	AICc	62.6	0	0.97
12	Late_blight	3	AICc	81.8	19.2	0
12	Late_blight	4	AICc	177.8	115.2	0
12	Late_blight	5	AICc	69.8	7.2	0.03
12	Late_blight	6	AICc	73.8	11.2	0
12	Late_blight	7	AICc	77.8	15.2	0
12	Late_blight	8	AICc	81.8	19.2	0
12	Late_blight	9	AICc	73.93	11.33	0
12	Late_blight	1	AIC3	86.85	26.05	0
12	Late_blight	2	AIC3	60.8	0	0.95
12	Late_blight	3	AIC3	66.8	6	0.05
12	Late_blight	4	AIC3	72.8	12	0
12	Late_blight	5	AIC3	78.8	18	0
12	Late_blight	6	AIC3	84.8	24	0
12	Late_blight	7	AIC3	90.8	30	0
12	Late_blight	8	AIC3	96.8	36	0
12	Late_blight	9	AIC3	82.93	22.13	0
12	Late_blight	1	BIC	86.05	27.66	0
12	Late_blight	2	BIC	58.39	0	0.89
12	Late_blight	3	BIC	62.79	4.39	0.1
12	Late_blight	4	BIC	67.18	8.79	0.01
12	Late_blight	5	BIC	71.58	13.18	0
12	Late_blight	6	BIC	75.97	17.58	0
12	Late_blight	7	BIC	80.37	21.97	0
12	Late_blight	8	BIC	84.76	26.37	0
12	Late_blight	9	BIC	75.71	17.31	0
12	Late_blight	1	AWE	91.25	25.04	0
12	Late_blight	2	AWE	66.21	0	1
12	Late_blight	3	AWE	81	14.79	0
12	Late_blight	4	AWE	95.79	29.58	0
12	Late_blight	5	AWE	110.58	44.37	0
12	Late_blight	6	AWE	125.36	59.16	0
12	Late_blight	7	AWE	140.15	73.94	0
12	Late_blight	8	AWE	154.94	88.73	0
12	Late_blight	9	AWE	105.26	39.05	0
