# Supplementary material for: Construction of a potato consensus map and QTL meta-analysis offer new insights into the genetic architecture of late blight resistance and plant maturity traits
Source: BMC Plant Biol. 2011 Jan 19;11:16. doi: 10.1186/1471-2229-11-16 (PMC3037844; doi:10.1186/1471-2229-11-16)
Supplement: Additional file 3 — Meta-QTL details: number per chromosome, confidence intervals and composition in published QTLs. For each chromosome, late blight and maturity meta-QTLs are described. Meta-QTL numbers, names and confidence intervals (CI, in cM, Haldane unit) are specified. The QTL composition of each meta-QTL is detailed by giving the individual QTL names, the species origins of the mapping parents (when pedigrees are known), R² values (if specified in the original publication) and confidence intervals as described in the original publication (in their original unit, Haldane or Kosambi) with their means for each meta-QTL. The confidence intervals of the projected QTLs with their means are also indicated. The QTL nomenclature is described in the Figure 2 legend. For Villamon et al. and Leonards-Schippers et al.' studies, the original name of the QTL was added [36,41]. When QTLs are equally shared by two meta-QTLs, they are shown in italic ('LB' for late blight resistance). The mean of the original confidence intervals of the QTLs and the number of the QTLs composing the meta-QTL are given for each meta-QTL. NA: not available. [file 1471-2229-11-16-S3.XLS]

## Sheet: Feuil1
Chrom.	No. of late blight meta-QTLs	No. of maturity meta-QTLs	Meta-QTL	Meta-QTL CI	Meta-QTL composition	Species involved in parental pedigree	QTL R² (%)	Published QTL CI	QTL CI mean of published QTLs	Projected QTL CI	QTL CI mean of projected QTLs	No. of late blight QTLs composing the late blight meta-QTL	No. of maturity QTLs composing the maturity meta-QTL
I	2	0	MQTL_1_Late_blight	13.31	Danan09_SPL_11	S. sparsipilum	7	29.8	31.96	9.06	11.08	8	0
					Danan09_CASP_11	S. tuberosum	10	40.2		12.22
					Danan09_CASP_12a	S. tuberosum	12	21.4		6.5
					Oberhagemann99_K31_12	NA	9.6	NA		15.21
					Oberhagemann99_K31_13	NA	10.6	NA		13.42
					Oberhagemann99_K31_11	NA	11.4	NA		13.79
					Danan09_CASP_12b	S. tuberosum	4	21.4		6.5
					Collins99_G87_11	S. kurtzianum, S. vernei, S. tuberosum, S. tarijense	NA	47		11.99
			MQTL_2_Late_blight	49.81	Danan09_SPG_11	S. spegazzinii	8.75	28.7	32.7	8.72	9.94	2	0
					Danan09_SPL_12	S. sparsipilum	11	36.7		11.16
II	3	0	MQTL_1_Late_blight	15.19	Collins99_G87_21	S. kurtzianum, S. vernei, S. tuberosum, S. tarijense	NA	18	18	4.59	5.91	2	0
					Oberhagemann99_K31_21	NA	13.5	NA		7.23
			MQTL_2_Late_blight	18.48	Oberhagemann99_K31_22	NA	11.1	NA	21	7.68	7.03	2	0
					Simko06_BD410_21	S. phureja, S. stenotomum	20	21		6.38
			MQTL_3_Late_blight	4.04	Leonards94_P40_21_Pi1f	S. spegazzinii, S. tuberosum	NA	8	22	2.04	5.61	2	0
					Collins99_I88_21a	S. tuberosum, S. stenotomum	NA	36		9.18
III	3	0	MQTL_1_Late_blight	6.35	Sliwka07_P2_32a	S. tuberosum, S. chacoense, S. verrucosum, S. microdontum, S. gourlayi, S. yougasense	24	NA	20.2	2.64	5.97	6	0
					Ewing00_ber_BCT_31b	S. tuberosum, S. berthaultii	40.4	NA		5.36
					Sliwka07_P2_33	S. tuberosum, S. chacoense, S. verrucosum, S. microdontum, S. gourlayi, S. yougasense	18	NA		3.28
					Costanzo05_BD410_31	S. phureja, S. stenotomum	23.4	13		3.95
					Danan09_SPG_31	S. spegazzinii	7.97	27.4		8.33
					Ghislain01_dih-tbr_31a	S. tuberosum	13	NA		12.29
			MQTL_2_Late_blight	7.28	Bormann04_Leyla_31	S. tuberosum	7.5	NA	8	6.21	6.34	3	0
					Oberhagemann99_K31_32	NA	9.8	NA		10.79
					Collins99_G87_31	S. kurtzianum, S. vernei, S. tuberosum, S. tarijense	NA	8		2.04
			MQTL_3_Late_blight	0.55	Sliwka07_P2_34a	S. tuberosum, S. chacoense, S. verrucosum, S. microdontum, S. gourlayi, S. yougasense	10	NA	3	14.31	6.11	3	0
					Oberhagemann99_K31_33	NA	17.1	NA		3.26
					Leonards94_P49_31_Pi1(d)	S. spegazzinii, S. tuberosum	NA	3		0.77
			equally shared LB QTLs		Leonards94_P40_31_Pi01d	S. spegazzinii, S. tuberosum	NA	30		7.65		3	0
					Oberhagemann99_K31_31b	NA	16.3	NA		7.97
					Sliwka07_P2_31	S. tuberosum, S. chacoense, S. verrucosum, S. microdontum, S. gourlayi, S. yougasense	10	NA		10.17
IV	2	1	MQTL_1_Late_blight	5.93	Collins99_G87_41	S. kurtzianum, S. vernei, S. tuberosum, S. tarijense	NA	17	20.9833	4.34	6.41	12	0
					Collins99_I88_41	S. tuberosum, S. stenotomum	NA	25		6.38
					Sliwka07_P1_43	S. tuberosum, S. chacoense, S. verrucosum, S. microdontum, S. gourlayi, S. yougasense	12	NA		5.55
					Sliwka07_P2_43	S. tuberosum, S. chacoense, S. verrucosum, S. microdontum, S. gourlayi, S. yougasense	10	NA		6.08
					Sliwka07_P2_42	S. tuberosum, S. chacoense, S. verrucosum, S. microdontum, S. gourlayi, S. yougasense	9	NA		5.54
					Sliwka07_P1_41	S. tuberosum, S. chacoense, S. verrucosum, S. microdontum, S. gourlayi, S. yougasense	13	NA		5.12
					Oberhagemann99_K31_41	NA	9	NA		13.73
					Danan09_ROSA_41	S. tuberosum	6	42		12.77
					Leonards94_P49_41_Pi1(g)	S. spegazzinii, S. tuberosum	NA	12		6.43
					Leonards94_P40_41_Pi1a	S. spegazzinii, S. tuberosum	NA	18.9		4.82
					Leonards94_P40_42_Pi1b	S. spegazzinii, S. tuberosum	NA	11		2.81
					Sliwka07_P1_42b	S. tuberosum, S. chacoense, S. verrucosum, S. microdontum, S. gourlayi, S. yougasense	20	NA		3.33
			MQTL_2_Late_blight	8.07	Sandbrink00_MCD167_41	S. microdontum	30	NA	17	3.19	4.81	2	0
					Leonards94_P49_42_Pi0(g)	S. spegazzinii, S. tuberosum	NA	17		6.43
			equally shared LB QTL		Leonards94_P40_43_Pic	S. spegazzinii, S. tuberosum	NA	40		9.93		1	0
			MQTL_1_Maturity	4.09	Collins99_G87_42	S. kurtzianum, S. vernei, S. tuberosum, S. tarijense	NA	5	11	3.64	3.64	0	3
					Collins99_G87_43	S. kurtzianum, S. vernei, S. tuberosum, S. tarijense	NA	17		4.34
					Bormann04_Leyla_41	S. tuberosum	4.9	NA		2.94
V	2	1	MQTL_1_Late_blight	5.04	Leonards94_P40_52_Pi01b	S. spegazzinii, S. tuberosum	NA	40	23.4833	8.93	9.23	18	0
					Leonards94_P49_51_Pi0(b)	S. spegazzinii, S. tuberosum	NA	15		3.83
					Leonards94_P40_51_Pi01a	S. spegazzinii, S. tuberosum	NA	29.9		4.28
					Leonards94_P49_52_Pi0(d)	S. spegazzinii, S. tuberosum	NA	10		2.55
					Bormann04_Nikita_52a	S. tuberosum	4	NA		22.62
					Bormann04_Escort_54b	S. tuberosum	7.6	NA		13.79
					Bormann04_Nikita_51b	S. tuberosum	7.7	NA		11.86
					Bormann04_Leyla_51b	S. tuberosum	6.8	NA		6.82
					Ghislain01_dih-tbr_51a	S. tuberosum	14	NA		7.49
					Bormann04_Nikita_52b	S. tuberosum	4.4	NA		20.63
					Bormann04_Escort_53c	S. tuberosum	5.2	NA		19.74
					Bormann04_Nikita_51c	S. tuberosum	8.7	NA		10.45
					Collins99_I88_51b	S. tuberosum, S. stenotomum	45	NA		5.38
					Collins99_G87_51a	S. kurtzianum, S. vernei, S. tuberosum, S. tarijense	21	30		4.31
					Sliwka07_P1_52	S. tuberosum, S. chacoense, S. verrucosum, S. microdontum, S. gourlayi, S. yougasense	12	NA		4.08
					Collins99_I88_52a	S. tuberosum, S. stenotomum	NA	16		7.65
					Oberhagemann99_K31_52	NA	8.7	NA		9.61
					Oberhagemann99_K31_51	NA	15.1	NA		2.14
			MQTL_2_Late_blight	3.1	Sliwka07_P1_53	S. tuberosum, S. chacoense, S. verrucosum, S. microdontum, S. gourlayi, S. yougasense	10	NA	5.8	1.76	3.6	2	0
					Costanzo05_BD410_51	S. phureja, S. stenotomum	17.9	5.8		5.45
			equally shared LB QTL		Oberhagemann99_K31_53	NA	9.1	NA		12.09		1	0
			MQTL_1_Maturity	0.88	Collins99_G87_52	S. kurtzianum, S. vernei, S. tuberosum, S. tarijense	NA	7	11.3333	1.79	5.3	0	8
					Collins99_G87_51b	S. kurtzianum, S. vernei, S. tuberosum, S. tarijense	6	12		3.06
					Collins99_I88_53c	S. tuberosum, S. stenotomum	7.1	NA		1.36
					Bormann04_Escort_54a	S. tuberosum	9.8	NA		10.78
					Bormann04_Nikita_51a	S. tuberosum	7.7	NA		11.86
					Bormann04_Leyla_51a	S. tuberosum	7.6	NA		6.02
					Collins99_I88_52d	S. tuberosum, S. stenotomum	27	NA		3.72
					Collins99_G87_51c	S. kurtzianum, S. vernei, S. tuberosum, S. tarijense	24	15		3.83
VI	2	2	MQTL_1_Late_blight	21.93	Collins99_I88_61	S. tuberosum, S. stenotomum	NA	20	27.5	5.1	10.16	3	0
					Oberhagemann99_K31_61	NA	10.6	NA		14.73
					Simko06_BD410_61	S. phureja, S. stenotomum	46	35		10.64
			MQTL_2_Late_blight	29.59	Danan09_SPL_61	S. sparsipilum	15	26.9	30.7	8.18	8.14	3	0
					Oberhagemann99_K31_62	NA	14.6	NA		5.74
					Danan09_SPL_62	S. sparsipilum	7	34.5		10.49
			equally shared LB QTL		Collins99_G87_61	S. kurtzianum, S. vernei, S. tuberosum, S. tarijense	14	66		16.84		1	0
			MQTL_1_Maturity	39.28	Simko06_BD410_62	S. phureja, S. stenotomum	NA	48	56.6667	14.59	15.23	0	3
					Collins99_I88_62b	S. tuberosum, S. stenotomum	NA	61		15.56
					Collins99_I88_62a	S. tuberosum, S. stenotomum	NA	61		15.56
			MQTL_2_Maturity	14.87	Bormann04_Leyla_61	S. tuberosum	5.7	NA	16	15.4	9.74	0	2
					Collins99_G87_62	S. kurtzianum, S. vernei, S. tuberosum, S. tarijense	NA	16		4.08
VII	1	1	MQTL_1_Late_blight	0.27	Costanzo05_BD410_71	S. phureja, S. stenotomum	8.6	7.3	15.825	2.22	3.23	7	0
					Leonards94_P49_72_Pi1(e)	S. spegazzinii, S. tuberosum	NA	18		4.59
					Leonards94_P49_71_Pi0(f)	S. spegazzinii, S. tuberosum	NA	10		2.55
					Leonards94_P40_71_Pi0e	S. spegazzinii, S. tuberosum	NA	28		7.14
					Oberhagemann99_K31_71	NA	11.6	NA		1.77
					Oberhagemann99_K31_72	NA	11.2	NA		0.58
					Ghislain01_dih-tbr_71b	S. tuberosum	23	NA		3.82
			MQTL_1_Maturity	2.38	Collins99_G87_71b	S. kurtzianum, S. vernei, S. tuberosum, S. tarijense	NA	12	9.5	3.06	2.43	0	2
					Collins99_I88_72	S. tuberosum, S. stenotomum	NA	7		1.79
VIII	2	1	MQTL_1_Late_blight	7.36	Danan09_CASP_81	S. tuberosum	9	25.9	19.16	7.87	6.46	6	0
					Danan09_ROSA_81	S. tuberosum	9	28.1		8.54
					Oberhagemann99_K31_81	NA	9.4	NA		10.22
					Danan09_SPG_81	S. spegazzinii	11.96	20.8		6.32
					Collins99_I88_81a	S. tuberosum, S. stenotomum	NA	12		3.06
					Simko06_BD410_81	S. phureja, S. stenotomum	34	9		2.74
			MQTL_2_Late_blight	0.74	Bormann04_Nikita_81c	S. tuberosum	5.5	NA	20	33.29	9.84	5	0
					Collins99_G87_81	S. kurtzianum, S. vernei, S. tuberosum, S. tarijense	NA	10		2.55
					Naess00_J101_81	S. bulbocastanum x S. tuberosum	62	NA		0.97
					Ghislain01_dih-tbr_81a	S. tuberosum	14	NA		3.26
					Danan09_SPG_82	S. spegazzinii	5.7	30		9.12
			equally shared LB QTL		Bormann04_Nikita_81b	S. tuberosum	4.7	NA		38.47		1	0
			MQTL_1_Maturity	2.07	Collins99_I88_82	S. tuberosum, S. stenotomum	NA	27	16.2	6.89	9.75	0	6
					Simko06_BD410_82	S. phureja, S. stenotomum	NA	7		2.13
					Bormann04_Nikita_81a	S. tuberosum	4.9	NA		37.01
					Ewing00_ber_BCT_81	S. tuberosum, S. berthaultii	21.5	10		3.04
					Collins99_I88_81b	S. tuberosum, S. stenotomum	NA	12		3.06
					Collins99_G87_82	S. kurtzianum, S. vernei, S. tuberosum, S. tarijense	NA	25		6.38
IX	1	0	MQTL_1_Late_blight	2.69	Collins99_I88_91	S. tuberosum, S. stenotomum	NA	8	20.7	2.04	9.23	8	0
					Collins99_G87_91	S. kurtzianum, S. vernei, S. tuberosum, S. tarijense	NA	16		4.08
					Sorensen06_3504HGG_91	S. tuberosum, S. vernei	9.1	NA		17.03
					Leonards94_P40_91_Pi0c	S. spegazzinii, S. tuberosum	NA	22		5.61
					Danan09_CASP_91	S. tuberosum	5	36.8		11.19
					Bormann04_Leyla_91	S. tuberosum	7.7	NA		9.86
					Bormann04_Leyla_91b	S. tuberosum	4.4	NA		15.51
					Oberhagemann99_K31_91	NA	12.2	NA		8.53
X	2	0	MQTL_1_Late_blight	10.35	Danan09_SPL_101a	S. sparsipilum	18	14.7	15.6	4.47	4.83	4	0
					Danan09_SPL_101b	S. sparsipilum	5	25		7.6
					Sliwka07_P1_102	S. tuberosum, S. chacoense, S. verrucosum, S. microdontum, S. gourlayi, S. yougasense	16	NA		5.11
					Villamon05_MP1-8_101_QTLpcs10	S. paucissectum, S. chromatophilum	5.8	7.1		2.16
			MQTL_2_Late_blight	6.98	Sliwka07_P1_101	S. tuberosum, S. chacoense, S. verrucosum, S. microdontum, S. gourlayi, S. yougasense	12	NA	35.7125	3.9	9.14	11	0
					Oberhagemann99_K31_101	NA	14.7	NA		6.07
					Simko06_BD410_101	S. phureja, S. stenotomum	63	58		17.63
					Danan09_ROSA_101a	S. tuberosum	9	51.9		15.78
					Danan09_SPG_101a	S. spegazzinii	28.9	23.9		7.26
					Danan09_SPG_101b	S. spegazzinii	13.1	26.4		8.02
					Danan09_SPL_102c	S. sparsipilum	10	29.7		9.03
					Danan09_SPL_102a	S. sparsipilum	18	29.7		9.03
					Danan09_SPL_102b	S. sparsipilum	5	12.2		3.71
					Sliwka07_P1_103	S. tuberosum, S. chacoense, S. verrucosum, S. microdontum, S. gourlayi, S. yougasense	10	NA		3.76
					Danan09_ROSA_101b	S. tuberosum	8	53.9		16.38
XI	2	2	MQTL_1_Late_blight	10.14	Bormann04_Leyla_112b	S. tuberosum	4.2	NA	20.225	11.14	7.96	7	0
					Bormann04_Leyla_111c	S. tuberosum	7.8	NA		11.25
					Bormann04_Leyla_112c	S. tuberosum	4.1	NA		11.39
					Leonards94_P40_111_Pi01c	S. spegazzinii, S. tuberosum	NA	39.9		10.18
					Collins99_G87_111	S. kurtzianum, S. vernei, S. tuberosum, S. tarijense	NA	15		3.83
					Villamon05_MP1-8_112a_QTLpcs11	S. paucissectum, S. chromatophilum	28.55	9		2.74
					Villamon05_MP1-8_111_QTLpcs11	S. paucissectum, S. chromatophilum	9.7	17		5.17
			MQTL_2_Late_blight	10.87	Ghislain01_phu_111a	S. phureja	10.7	NA	21.75	4.79	8.11	5	0
					Bormann04_Nikita_111b	S. tuberosum	6.4	NA		13.17
					Collins99_G87_112	S. kurtzianum, S. vernei, S. tuberosum, S. tarijense	NA	27		6.89
					Costanzo05_BD410_111	S. phureja, S. stenotomum	9.5	16.5		5.02
					Bormann04_Leyla_111	S. tuberosum	4.1	NA		10.69
			equally shared LB QTL		Bormann04_Leyla_114a	S. tuberosum	6.4	NA		12.27		1	0
			MQTL_1_Maturity	20.81	Bormann04_Leyla_111a	S. tuberosum	7.8	NA	NA	11.25	8.91	0	2
					Bormann04_Leyla_112a	S. tuberosum	7.5	NA		6.57
			MQTL_2_Maturity	0.95	Collins99_I88_112	S. tuberosum, S. stenotomum	NA	4	13.6667	1.02	5.24	0	4
					Collins99_G87_113	S. kurtzianum, S. vernei, S. tuberosum, S. tarijense	NA	17		4.34
					Bormann04_Nikita_111a	S. tuberosum	8.6	NA		9.5
					Ewing00_ber_BCT_111	S. tuberosum, S. berthaultii	10.6	20		6.08
XII	2	0	MQTL_1_Late_blight	6.38	Ghislain01_dih-tbr_121d	S. tuberosum	29	NA	14.05	1.37	3.3	3	0
					Villamon05_MP1-8_121a_QTLpcs12	S. paucissectum, S. chromatophilum	7.1	17		5.17
					Danan09_CASP_121	S. tuberosum	9	11.1		3.37
			MQTL_2_Late_blight	1.54	Bormann04_Leyla_121c	S. tuberosum	10.4	NA	4	1.38	6.09	5	0
					Oberhagemann99_K31_12	NA	11.9	NA		22.39
					Leonards94_P40_121_Pi0a	S. spegazzinii, S. tuberosum	NA	4		1.02
					Bormann04_Leyla_121b	S. tuberosum	4.5	NA		3.11
					Ghislain01_phu_121a	S. phureja	15.6	NA		2.53
			equally shared LB QTL		Collins99_G87_121	S. kurtzianum, S. vernei, S. tuberosum, S. tarijense	NA	43		10.97		1	0
NA: not available, CI: confidence interval
