# Supplementary material for: Construction of a potato consensus map and QTL meta-analysis offer new insights into the genetic architecture of late blight resistance and plant maturity traits
Source: BMC Plant Biol. 2011 Jan 19;11:16. doi: 10.1186/1471-2229-11-16 (PMC3037844; doi:10.1186/1471-2229-11-16)
Supplement: Additional file 4 — Synonymous names of markers described in the compiled published maps. Marker names that were the most often encountered for a marker and which had a familiar nomenclature were considered as standard names. Their corresponding synonymous marker names that were found in the compiled maps were collected. Only standard names were used in the final consensus map. [file 1471-2229-11-16-S4.XLS]

## Sheet: mrkDico
Standard name	Synonymous name
683	683-SSCP1
683	683-SSCP2
4Cl(a)	4cl_3
4Cl(a)	St4cl(a)
57t3	57T3-SSCP
AF411807R	ASC100
AGPaseB-a	AGPaseB(a)
At1C05	At1C5
At2D02	At2D2
AtH01	At1H1
B175L	ASC91
B57R	ASC84-3
B57R	ASC84
B57R	ASC84-1
B57R	ASC84-2
BA106c14	BA106c14t7
BA113a17	BA113a17t3
BA114i24	BA114I24t3
BA121o1t7	BA121o1t7-SSCP3
BA121o1t7	BA121o1t7-SSCP5b
BA121o1t7	BA121o1t7-SSCP4
BA121o1T7	RGL121o1-a
BA121o1T7	BA121o1t7
BA18o5	BA18o5T3
BA228d23	BA228d23t3
BA47f2T7	RGL47f2-e
BA47f2T7	BA47f2t7
BA66k2	BA66k2t3
BA88b3	BA88b3t7
CD18-10	CD18B
CD31A	CD31
CD32B	CD32
CD34_10	CD34
CD35	CD035
CD5	CD005
CD57	CD057
CD59	CD059
CD62	CD062
CD64	CD064_A
CD64	CD064_Ar
CD64	CD064_AS
CosA	CosA-210
CP104-d	CP104(d)
CP112-b	CP112(b)
CP112-d	CP112-1
CP112-d	CP112(d)
CP117	CP117-1
CP137-b	CP137(b)
cp19	CP19
CP20-a	CP20(a)
CP43	CP43(a)
CP47-a	CP47-b
CP47-a	CP47-1
CP47-a	CP47
CP48b	CP48-b
CP49-a	CP49(a)
CP51-a	CP51a
CP51-c	CP51
CP51-c	CP51-2
CP54-a	CP54a
CP57	CP057r
CP57	CP057S
CP58A	CP58
CP58B	CP058B
CP65A	CP065Asm
CP65-a	CP65a
CP65-a	CP065Asm
CP65B	CP065_Br
CP65B	CP65-a
CP65B	CP65a
CP70-a	CP70(a)
CP70-b	CP70(b)
CT100	CT100r
CT105A	CT105_Ar
CT107A	CT107a
CT107C	CT107c
CT11	CT11mR
CT136	CT136r
CT141	CT141r
CT175	CT175_A
CT184A	CT184_Ar
CT19A	CT019_A
CT19B	CT019_Br
CT2_8	CT002
CT201A	CT201a
CT201B	CT201b
CT214	CT214b
CT214	CT214B
CT214A	CT214a
CT224	CT224_B
CT245	CT245_Ar
CT259	CT259r
CT287_8	CT287_B
CT30	CT030r
CT30	CT030
CT47	CT047r
CT68	CT068
CT68	CT068R
CT71	CT071
CT79	CT079r
CT80A	CT080_A
CT83	CT083
CT83	CT083r
CT84	CT084
CT88-3	CT88
CT91B	CT091_Br
CT91C	CT091_Cr
GM232-b	GP232-2
GP125	GP125-SSCP1
GP128-f	GP128-2
GP136-a	GP136(a)
GP161	GP161-c
GP167-a	GP167_2
GP17	GP17-a
GP172-b	GP172
GP174-a	GP174
GP179	GP179-570
GP179	GP179A
GP179	AGP179m
GP180	GP180-a
GP180	GP180_2
GP180	GP180_1.3
GP180	GP180(a)
GP180	AGP180
GP180	GP180sa
GP195-a	GP195(a)
GP196	GP196-2
GP198-a	GP198-3
GP1-a	GP1(a)
GP1-a	GP1a
GP1-c	GP1©
GP21	GP21A-8
GP21	GP021Cm
GP21	GP021
GP21	GP21mSCA
GP215-a	GP215(a)
GP219	GP219-1
GP221	AGP221
GP221	GP221Rm
GP232	GP232-b
GP232	GP232-2
GP249b	GP249-b
GP25	GP25-SSCP1
GP25	GP25_1
GP250	GP250-a
GP250(a)	GP250
GP250a	GP250
GP255-f	GP255-3
GP261	GP261-a
GP261	GP261a
GP261	GP261(a)
GP263-b	GP263(b)
GP264	GP264-a
GP28	GP28(b)
GP291-a	GP291(a)
GP293	GP293(a)
GP33-a	GP33-1
GP34	GP34-SSCP2
GP34	GP34(a)
GP35	GP35-i
GP35-d	GP35(d)
GP40-a	GP40(a)
GP40-b	GP40(b)
GP514	GP514-b
GP73-a	GP73(a)
GP76	GP76-Rsa-600
GP76	GP76_b
GP91-a	GP91a
GP91-c	GP91(c)
Gro1	gro1-2-P40
Inv-ap	Inv-ap-a
LeatpocAa	LeatpocAA
Lernalx	lernalx
Lernalx	MS063n
MBF	Z965
Nl25	NL25
NL27	NL27-SSCP3
NL27	NL27-SSCP4b
NL27	NL27-SSCP5
Nl27	NL27
OSM-8e	Osm-11
P1433	Z899
P2	Z939
P450	P450-SSCP1
Pal	Pal-f
PAT-a	pat(a)
PC8	PC8_2r
ppoIII	PPOIII
ppoIII	Ppo
Prp1	Prp1-200
Prp1	prp1
PSTRd	PSTR(i)
PSTR-e	PSTRe
PSTRf	PSTR(f)
PSTR-f	PSTR(f)
PSTR-f	PSTRf
PSTR-g	PSTRg
PSTR-i	PSTR(i)
PSTR-i	PSTRd
PSTR-l	PSTRl
RbcS-2	rbcS-2
RbcS-2	rbcs-2
RbcS-c	RBCS1
RGH3	Z897
S	Sr1
S2a12	AmyZ-3/4
Sbel	SbeI
SK2	SK2-a
SSR4	MS058n
SSR450	MS81
SSR555	MS90.13
SSR555	MS90-23
SSR555	MS90-13
SSR555	MS90-24
SSR86	MS80-16
SSR86	MS80
St4cl-a	4Cl(a)
St4cl-a	St4cl(a)
StCf9-c	cf9
STM0013ab	STM0013a
STM0013ab	STM0013
STM0013ab	STM0013b
STM0013ab	MS032an
STM0014abd	STM0014-a
STM0014abd	STM0014
STM0028	MS034
STM0038	STM38m1
STM0038	STM38m1
STM1008c	STM1008
STM1009acd	STM1009c.d
STM1009acd	STM1009_11
STM1009be	STM1009_7
STM1020abcg	STM1020a
STM1020abcg	MS041m
STM1020abcg	STM1020a
STM1020abcg	STM1020-2
STM1020ehi	STM1020b
STM1025	STM1025a
STM1030b	STM1030
STM1040	STM1040S
STM1045a	STM1045
STM1045a_12	STM1045c
STM1045a_2	STM1045a,b
STM1045a_2	STM1045a
STM1056_8	STM1056b
STM1057abc	STM1057
STM1102cde	STM1102
STM3011	STM3011b
STM3016	MS30-a
STM3016	MS30
STM3016	MS30-h
STM3016	MS30-b
STM3016	STM3016b
STM3160	STM3160_a
STM5140	MS173-2
STM5140	MS173-5
STM5140	MS173.5
LeatpocAa	STMLeatPac
LeatpocAa	LeatpacAa
StPAD4-1	StPAD4
Stpto	STpto
Stpto	StPto
StSGT1-2	StSGT1
Stwax-1	STwax-1
T0635	Z592
T0707	T707r
T0741	T0741r
T0741	T0741S
TG102	TG102(a)
TG105-a	TG105-1
TG123	TG123sm
TG132	TG132r
TG141A	TG141
TG15	TG015
TG154	TG154_1
TG162-4	TG162(6)
TG167	TG167r
TG16A	TG16
TG17	TG017
TG176	TG176_2
TG18B	TG18-6
TG20	TG020
TG20	TG20-a
TG20	TG20A
TG20A	TG20(a)
TG20-a	TG20(a)
TG20B	TG020
TG20B	TG20a
TG20B	TG20-b
TG218	TG218r
TG221	TG221r
TG231	TG231r
TG237	TUS-15-P7
TG254	TG254A
TG263A	TG263a
TG263B	TG263b
TG27	TG027r
TG272	TG272B
TG28	TG028_A
TG285	TG285r
TG285	TG285S
TG28A	TG28
TG316	TG316S
TG339	ATG339
TG36	TG036r
TG36	TG036
TG364A	cTOC-24-B19
TG364A	TG364
TG365	TG365r
TG370	ATG370
TG399A	TG399r_10
TG399B	TG399r
TG413A	TG413a
TG42	TG042
TG427	TG427S
TG430B	TG430a
TG430B	TG430Br
TG432	ATG432mP
TG441	TG441r
TG449B	TG449b
TG45	TG045r
TG473	TG473r
TG474	cLED-29-N16
TG496	TG496r
TG497	TG497r
TG50	TG50B
TG524	TG524r
TG555	TG555S
TG569	TG569S
TG581	TG581r
TG5811	cLEW-11-L14
TG59	TG59-1
TG63	TG63S
TG66	TG066r
TG68	TG068
Th21	ASC93
Tpt	TPT
wun_2	wun2_6
wun_2	wun2_5
wun_2	WUN2
WUN1	WUN1(a)
